# Supplementary material for: Crystal structure of a dinuclear ruthenium(II) complex with a bent CO2 2− bridge
Source: Acta Crystallogr E Crystallogr Commun. 2018 Jul 13;74(Pt 8):1097–100. doi: 10.1107/S2056989018009921 (PMC6072990; doi:10.1107/S2056989018009921)
Supplement: Supplementary file 1 [file e-74-01097-sup1.cif]

##############################################################################
#                                                                            #
# This CIF contains the data in a paper accepted for publication in          #
# Acta Crystallographica Section E. It conforms to the requirements of       #
# Notes for Authors for Acta Crystallographica Section E, and has been       #
# peer reviewed under the auspices of the IUCr Commission on Journals.       #
#                                                                            #
# Full details of the Crystallographic Information File format               #
# are given in the paper "The Crystallographic Information File (CIF):       #
# a New Standard Archive File for Crystallography" by S. R. Hall, F. H.      #
# Allen and I. D. Brown [Acta Cryst. (1991), A47, 655-685].                  #
#                                                                            #
# The current version of the core CIF dictionary is obtainable from          #
# ftp://ftp.iucr.org/pub/cif_core.dic.                                       #
#                                                                            #
# Software is freely available for graphical display of the structure(s)     #
# in this CIF. For information consult the CIF software page                 #
# http://www.iucr.org/resources/cif/software.                                #
#                                                                            #
# This file may be used for bona fide research purposes within the           #
# scientific community so long as proper attribution is given to the journal # 
# article from which it was obtained.                                        #
#                                                                            #
##############################################################################
data_General
_audit_creation_method     'by CrystalStructure 4.0'
_journal_date_recd_electronic     2018-06-12
_journal_date_accepted     2018-07-11
_journal_name_full     'Acta Crystallographica, Section E'
_journal_year     2018
_journal_volume     74
_journal_issue      8
_journal_page_first     1097
_journal_page_last     1100
_journal_paper_category     GM
_journal_paper_doi     10.1107/S2056989018009921
_journal_coeditor_code     WM5452
_publ_contact_author_name     'Dai Oyama'
_publ_contact_author_address
;
Department of Industrial Systems Engineering, Cluster of Science and
Engineering, Fukushima University, 1 Kanayagawa, Fukushima 960-1296,
Japan
;
_publ_contact_author_email     'daio@sss.fukushima-u.ac.jp'
_publ_contact_author_fax     '81-24-548-8199'
_publ_contact_author_phone     '81-24-548-8199'
_publ_section_title
;
Crystal structure of a dinuclear ruthenium(II) complex with a bent CO~2~^2-^
bridge
;
_publ_section_title_footnote     .
loop_
    _publ_author_name
    _publ_author_footnote
    _publ_author_address
    'Takase, Tsugiko' .
;
Institute of Environmental Radioactivity, Fukushima University, 1 Kanayagawa,
Fukushima 960-1296,
Japan
;
    'Abe, Ryosuke' .
;
Graduate School of Science and Engineering, Fukushima University, 1 Kanayagawa,
Fukushima 960-1296,
Japan
;
    'Oyama, Dai' .
;
Department of Industrial Systems Engineering,
Cluster of Science and Engineering,
Fukushima University, 1 Kanayagawa, Fukushima 960-1296,
Japan
;
_publ_section_synopsis
;
In the complex cation of the title compound, two Ru^II^ atoms are bridged
<i>via</i> the C and O atoms of an anionic CO~2~^2-^ carbonite ligand,
resulting in an unsymmetrical dinuclear structure.
;
data_I
_chemical_name_systematic
;\
\m-Carbonito-\k^2^<i>C</i>:<i>O</i>-bis[bis(2,2'-bipyridine-\
\k^2^<i>N</i>,<i>N</i>')carbonylruthenium(II)] bis(hexafluoridophosphate)--\
acetonitrile--diethyl ether (1/1/0.5)
;
_chemical_formula_moiety
                       'C43 H32 N8 O4 Ru2 2+, 2(F6 P -), C2 H3 N, 0.5(C4 H10 O)'
_chemical_formula_sum     'C47 H40 F12 N9 O4.50 P2 Ru2'
_chemical_formula_iupac
                '[Ru2 (C O2) (C O)2 (C10 H8 N2)4] (P F6)2, C2 H3 N, 0.5C4 H10 O'
_chemical_formula_weight     1294.96
_chemical_melting_point     ?
_symmetry_cell_setting     triclinic
_symmetry_space_group_name_H-M     'P -1'
_symmetry_space_group_name_Hall     '-P 1'
loop_
    _symmetry_equiv_pos_site_id
    _symmetry_equiv_pos_as_xyz
    1 '+X,+Y,+Z'
    2 '-X,-Y,-Z'
_cell_length_a     13.3151(3)
_cell_length_b     13.9878(3)
_cell_length_c     14.9621(3)
_cell_angle_alpha     77.3797(7)
_cell_angle_beta     89.7109(7)
_cell_angle_gamma     65.3536(7)
_cell_volume     2459.95(8)
_cell_formula_units_Z     2
_cell_measurement_reflns_used     25072
_cell_measurement_theta_min     3.00
_cell_measurement_theta_max     27.48
_cell_measurement_temperature     93
_exptl_crystal_description     Prism
_exptl_crystal_colour     yellow-orange
_exptl_crystal_size_max     0.200
_exptl_crystal_size_mid     0.200
_exptl_crystal_size_min     0.200
_exptl_crystal_density_diffrn     1.748
_exptl_crystal_density_meas     ?
_exptl_crystal_density_method     'not measured'
_exptl_crystal_F_000     1294.00
_exptl_absorpt_coefficient_mu     0.781
_exptl_absorpt_correction_type     multi-scan
_exptl_absorpt_process_details
;
(<i>REQAB</i>; Rigaku, 1998)
;
_exptl_absorpt_correction_T_min     0.691
_exptl_absorpt_correction_T_max     0.855
_diffrn_ambient_temperature     93
_diffrn_radiation_type     'Mo K\a'
_diffrn_radiation_wavelength     0.71075
_diffrn_measurement_device_type     'Rigaku Saturn70'
_diffrn_measurement_method     \w
_diffrn_detector_area_resol_mean     7.143
_diffrn_reflns_number     25892
_diffrn_reflns_av_R_equivalents     0.0258
_diffrn_reflns_theta_max     27.49
_diffrn_reflns_theta_full     27.49
_diffrn_measured_fraction_theta_max     0.987
_diffrn_measured_fraction_theta_full     0.987
_diffrn_reflns_limit_h_min     -17
_diffrn_reflns_limit_h_max     16
_diffrn_reflns_limit_k_min     -18
_diffrn_reflns_limit_k_max     18
_diffrn_reflns_limit_l_min     -19
_diffrn_reflns_limit_l_max     19
_diffrn_standards_number     0
_diffrn_standards_interval_count     .
_diffrn_standards_decay_%     ?
_refine_special_details
;
    Refinement was performed using all reflections. The weighted
    R-factor (wR) and goodness of fit (S) are based on F^2^.
    R-factor (gt) are based on F. The threshold expression of
    F^2^ > 2.0 sigma(F^2^) is used only for calculating R-factor (gt).
;
_reflns_number_total     11139
_reflns_number_gt     10548
_reflns_threshold_expression     F^2^>2.0\s(F^2^)
_refine_ls_structure_factor_coef     Fsqd
_refine_ls_R_factor_gt     0.0623
_refine_ls_wR_factor_ref     0.1400
_refine_ls_goodness_of_fit_ref     1.065
_refine_ls_number_reflns     11139
_refine_ls_number_parameters     674
_refine_ls_number_restraints     2
_refine_ls_hydrogen_treatment     constr
_refine_ls_weighting_scheme     calc
_refine_ls_weighting_details
           'w = 1/[\s^2^(Fo^2^)+(0.0352P)^2^+16.6385P] where P=(Fo^2^+2Fc^2^)/3'
_atom_sites_solution_hydrogens     geom
_atom_sites_solution_primary     direct
_atom_sites_solution_secondary     difmap
_refine_ls_shift/su_max     0.010
_refine_diff_density_max     3.140
_refine_diff_density_min     -2.410
_refine_ls_extinction_method     none
_refine_ls_extinction_coef     ?
loop_
    _atom_type_symbol
    _atom_type_description
    _atom_type_scat_dispersion_real
    _atom_type_scat_dispersion_imag
    _atom_type_scat_source
    'Ru' 'Ru' -1.2594 0.8363
;
International Tables for Crystallography
(1992, Vol. C, Tables 4.2.6.8 and 6.1.1.4)
;
    'C' 'C' 0.0033 0.0016
;
International Tables for Crystallography
(1992, Vol. C, Tables 4.2.6.8 and 6.1.1.4)
;
    'H' 'H' 0.0000 0.0000
;
International Tables for Crystallography
(1992, Vol. C, Table 6.1.1.4)
;
    'N' 'N' 0.0061 0.0033
;
International Tables for Crystallography
(1992, Vol. C, Tables 4.2.6.8 and 6.1.1.4)
;
    'O' 'O' 0.0106 0.0060
;
International Tables for Crystallography
(1992, Vol. C, Tables 4.2.6.8 and 6.1.1.4)
;
    'P' 'P' 0.1023 0.0942
;
International Tables for Crystallography
(1992, Vol. C, Tables 4.2.6.8 and 6.1.1.4)
;
    'F' 'F' 0.0171 0.0103
;
International Tables for Crystallography
(1992, Vol. C, Tables 4.2.6.8 and 6.1.1.4)
;
_computing_data_collection
;
PROCESS-AUTO (Rigaku, 1998)
;
_computing_cell_refinement
;
PROCESS-AUTO (Rigaku, 1998)
;
_computing_data_reduction
;
PROCESS-AUTO (Rigaku, 1998)
;
_computing_structure_solution
;
SIR97 (Altomare <i>et al.</i>,  1999)
;
_computing_structure_refinement
;
<i>SHELXL2017/1</i> (Sheldrick, 2015)
;
_computing_molecular_graphics
;
Mercury (Macrae <i>et al.</i>,  2008), ORTEP-3 for Windows (Farrugia,
2012)
;
_computing_publication_material
;
CrystalStructure (Rigaku, 2010), PLATON (Spek, 2009) and
publCIF (Westrip, 2010)
;
loop_
    _atom_site_type_symbol
    _atom_site_label
    _atom_site_fract_x
    _atom_site_fract_y
    _atom_site_fract_z
    _atom_site_U_iso_or_equiv
    _atom_site_adp_type
    _atom_site_calc_flag
    _atom_site_refinement_flags
    _atom_site_occupancy
    _atom_site_symmetry_multiplicity
    _atom_site_disorder_assembly
    _atom_site_disorder_group
    Ru Ru1 0.52423(3) 0.06985(3) 0.78277(3) 0.02534(10) Uani d . 1.0 2 . .
    Ru Ru2 0.13834(3) 0.15875(3) 0.83500(2) 0.02277(10) Uani d . 1.0 2 . .
    P P2 0.26348(14) 0.42263(13) 0.35883(13) 0.0480(4) Uani d . 1.0 2 . .
    F F7 0.2612(5) 0.3171(4) 0.3370(4) 0.0867(17) Uani d . 1.0 2 . .
    F F8 0.2670(6) 0.5276(5) 0.3765(4) 0.0960(18) Uani d . 1.0 2 . .
    F F9 0.1372(5) 0.4864(5) 0.3299(7) 0.147(4) Uani d . 1.0 2 . .
    F F10 0.3919(4) 0.3542(5) 0.3860(4) 0.0977(18) Uani d . 1.0 2 . .
    F F11 0.2467(6) 0.3838(5) 0.4637(4) 0.102(2) Uani d . 1.0 2 . .
    F F12 0.2855(5) 0.4559(4) 0.2547(4) 0.0858(16) Uani d . 1.0 2 . .
    O O1 0.3046(3) 0.0982(3) 0.8060(3) 0.0373(8) Uani d . 1.0 2 . .
    O O2 0.3448(3) 0.1955(3) 0.8859(3) 0.0289(7) Uani d . 1.0 2 . .
    O O3 0.6125(4) 0.0723(4) 0.9660(3) 0.0421(9) Uani d . 1.0 2 . .
    O O4 0.1746(3) 0.1627(3) 1.0313(3) 0.0360(8) Uani d . 1.0 2 . .
    O O5 -0.532(3) 0.527(3) 0.004(3) 0.170(8) Uiso d . 0.5000 2 . .
    N N1 0.6809(3) 0.0268(3) 0.7245(3) 0.0220(7) Uani d . 1.0 2 . .
    N N2 0.5206(4) 0.2200(4) 0.7176(4) 0.0370(10) Uani d . 1.0 2 . .
    N N3 0.5353(3) -0.0846(3) 0.8240(3) 0.0239(8) Uani d . 1.0 2 . .
    N N4 0.4540(4) 0.0538(4) 0.6628(3) 0.0329(9) Uani d . 1.0 2 . .
    N N5 -0.0295(3) 0.1895(3) 0.8445(3) 0.0211(7) Uani d . 1.0 2 . .
    N N6 0.1481(3) 0.0035(3) 0.8716(3) 0.0237(8) Uani d . 1.0 2 . .
    N N7 0.1208(3) 0.3143(3) 0.7788(3) 0.0252(8) Uani d . 1.0 2 . .
    N N8 0.1115(3) 0.1722(3) 0.6920(3) 0.0232(8) Uani d . 1.0 2 . .
    N N9 0.1126(6) 0.5536(6) 0.0057(5) 0.0671(17) Uani d . 1.0 2 . .
    C C1 0.3716(5) 0.1310(4) 0.8342(4) 0.0337(11) Uani d . 1.0 2 . .
    C C2 0.5793(4) 0.0728(4) 0.8962(4) 0.0323(11) Uani d . 1.0 2 . .
    C C3 0.7617(4) -0.0736(4) 0.7368(3) 0.0271(9) Uani d . 1.0 2 . .
    C C4 0.8640(4) -0.0946(5) 0.7046(4) 0.0340(11) Uani d . 1.0 2 . .
    C C5 0.8851(4) -0.0088(5) 0.6590(4) 0.0353(12) Uani d . 1.0 2 . .
    C C6 0.8019(5) 0.0960(5) 0.6446(4) 0.0328(11) Uani d . 1.0 2 . .
    C C7 0.7001(4) 0.1120(4) 0.6787(3) 0.0259(9) Uani d . 1.0 2 . .
    C C8 0.6078(6) 0.2196(5) 0.6711(5) 0.0472(7) Uani d . 1.0 2 . .
    C C9 0.6110(6) 0.3155(5) 0.6240(5) 0.0472(7) Uani d . 1.0 2 . .
    C C10 0.5230(6) 0.4126(5) 0.6222(5) 0.0472(7) Uani d . 1.0 2 . .
    C C11 0.4344(6) 0.4134(5) 0.6690(5) 0.0472(7) Uani d . 1.0 2 . .
    C C12 0.4359(6) 0.3156(5) 0.7168(5) 0.0472(7) Uani d . 1.0 2 . .
    C C13 0.5758(4) -0.1503(4) 0.9081(3) 0.0265(9) Uani d . 1.0 2 . .
    C C14 0.5847(5) -0.2545(4) 0.9319(4) 0.0339(11) Uani d . 1.0 2 . .
    C C15 0.5512(5) -0.2943(5) 0.8665(4) 0.0375(12) Uani d . 1.0 2 . .
    C C16 0.5085(5) -0.2273(5) 0.7803(4) 0.0341(11) Uani d . 1.0 2 . .
    C C17 0.4999(4) -0.1223(4) 0.7600(3) 0.0268(9) Uani d . 1.0 2 . .
    C C18 0.4525(4) -0.0444(5) 0.6711(4) 0.0325(11) Uani d . 1.0 2 . .
    C C19 0.4062(5) -0.0677(6) 0.6007(4) 0.0422(13) Uani d . 1.0 2 . .
    C C20 0.3576(5) 0.0126(7) 0.5206(4) 0.0536(18) Uani d . 1.0 2 . .
    C C21 0.3583(5) 0.1118(7) 0.5129(5) 0.0553(18) Uani d . 1.0 2 . .
    C C22 0.4078(5) 0.1301(5) 0.5851(4) 0.0433(14) Uani d . 1.0 2 . .
    C C23 0.1626(4) 0.1605(4) 0.9552(4) 0.0294(10) Uani d . 1.0 2 . .
    C C24 -0.1152(4) 0.2870(4) 0.8294(4) 0.0298(10) Uani d . 1.0 2 . .
    C C25 -0.2233(4) 0.3006(4) 0.8376(4) 0.0332(11) Uani d . 1.0 2 . .
    C C26 -0.2439(4) 0.2101(5) 0.8623(4) 0.0306(10) Uani d . 1.0 2 . .
    C C27 -0.1563(4) 0.1082(4) 0.8763(3) 0.0246(9) Uani d . 1.0 2 . .
    C C28 -0.0495(4) 0.1000(4) 0.8667(3) 0.0205(8) Uani d . 1.0 2 . .
    C C29 0.0497(4) -0.0042(4) 0.8803(3) 0.0217(8) Uani d . 1.0 2 . .
    C C30 0.0472(4) -0.1047(4) 0.8992(3) 0.0273(9) Uani d . 1.0 2 . .
    C C31 0.1447(5) -0.1977(4) 0.9102(4) 0.0336(11) Uani d . 1.0 2 . .
    C C32 0.2439(5) -0.1887(4) 0.9016(4) 0.0340(11) Uani d . 1.0 2 . .
    C C33 0.2425(4) -0.0875(4) 0.8816(3) 0.0282(10) Uani d . 1.0 2 . .
    C C34 0.1292(4) 0.3824(4) 0.8264(4) 0.0322(10) Uani d . 1.0 2 . .
    C C35 0.1314(5) 0.4799(5) 0.7838(4) 0.0377(12) Uani d . 1.0 2 . .
    C C36 0.1253(5) 0.5088(5) 0.6891(5) 0.0405(13) Uani d . 1.0 2 . .
    C C37 0.1152(5) 0.4407(4) 0.6389(4) 0.0346(11) Uani d . 1.0 2 . .
    C C38 0.1114(4) 0.3447(4) 0.6854(4) 0.0259(9) Uani d . 1.0 2 . .
    C C39 0.0990(4) 0.2687(4) 0.6373(3) 0.0241(9) Uani d . 1.0 2 . .
    C C40 0.0742(4) 0.2917(4) 0.5431(4) 0.0313(10) Uani d . 1.0 2 . .
    C C41 0.0641(5) 0.2154(5) 0.5042(4) 0.0353(11) Uani d . 1.0 2 . .
    C C42 0.0803(5) 0.1165(5) 0.5596(4) 0.0355(11) Uani d . 1.0 2 . .
    C C43 0.1041(5) 0.0979(4) 0.6526(4) 0.0312(10) Uani d . 1.0 2 . .
    C C44 0.1336(6) 0.3826(6) 0.1280(5) 0.0533(16) Uani d . 1.0 2 . .
    C C45 0.1221(6) 0.4792(6) 0.0593(5) 0.0469(14) Uani d . 1.0 2 . .
    C C46 -0.479(2) 0.5381(18) 0.0804(15) 0.202(8) Uiso d . 1.0 2 . .
    C C47 -0.369(2) 0.4976(19) 0.1086(17) 0.235(10) Uiso d . 1.0 2 . .
    H H1 0.7479 -0.1327 0.7691 0.0325 Uiso calc R 1.0 2 . .
    H H2 0.9191 -0.1669 0.7135 0.0408 Uiso calc R 1.0 2 . .
    H H3 0.9558 -0.0213 0.6377 0.0423 Uiso calc R 1.0 2 . .
    H H4 0.8144 0.1558 0.6120 0.0394 Uiso calc R 1.0 2 . .
    H H5 0.6741 0.3137 0.5931 0.0567 Uiso calc R 1.0 2 . .
    H H6 0.5236 0.4784 0.5889 0.0567 Uiso calc R 1.0 2 . .
    H H7 0.3725 0.4798 0.6688 0.0567 Uiso calc R 1.0 2 . .
    H H8 0.3747 0.3165 0.7502 0.0567 Uiso calc R 1.0 2 . .
    H H9 0.5994 -0.1236 0.9532 0.0318 Uiso calc R 1.0 2 . .
    H H10 0.6134 -0.2983 0.9922 0.0406 Uiso calc R 1.0 2 . .
    H H11 0.5575 -0.3663 0.8807 0.0449 Uiso calc R 1.0 2 . .
    H H12 0.4847 -0.2531 0.7346 0.0409 Uiso calc R 1.0 2 . .
    H H13 0.4076 -0.1374 0.6071 0.0506 Uiso calc R 1.0 2 . .
    H H14 0.3244 -0.0011 0.4717 0.0643 Uiso calc R 1.0 2 . .
    H H15 0.3253 0.1676 0.4587 0.0664 Uiso calc R 1.0 2 . .
    H H16 0.4087 0.1988 0.5790 0.0520 Uiso calc R 1.0 2 . .
    H H17 -0.1012 0.3495 0.8123 0.0358 Uiso calc R 1.0 2 . .
    H H18 -0.2825 0.3711 0.8264 0.0398 Uiso calc R 1.0 2 . .
    H H19 -0.3175 0.2174 0.8697 0.0368 Uiso calc R 1.0 2 . .
    H H20 -0.1692 0.0450 0.8922 0.0295 Uiso calc R 1.0 2 . .
    H H21 -0.0217 -0.1096 0.9047 0.0327 Uiso calc R 1.0 2 . .
    H H22 0.1436 -0.2668 0.9234 0.0403 Uiso calc R 1.0 2 . .
    H H23 0.3121 -0.2516 0.9094 0.0408 Uiso calc R 1.0 2 . .
    H H24 0.3108 -0.0816 0.8746 0.0338 Uiso calc R 1.0 2 . .
    H H25 0.1339 0.3629 0.8916 0.0386 Uiso calc R 1.0 2 . .
    H H26 0.1370 0.5263 0.8194 0.0452 Uiso calc R 1.0 2 . .
    H H27 0.1280 0.5747 0.6587 0.0487 Uiso calc R 1.0 2 . .
    H H28 0.1110 0.4591 0.5736 0.0415 Uiso calc R 1.0 2 . .
    H H29 0.0643 0.3599 0.5056 0.0376 Uiso calc R 1.0 2 . .
    H H30 0.0462 0.2307 0.4397 0.0423 Uiso calc R 1.0 2 . .
    H H31 0.0750 0.0622 0.5338 0.0426 Uiso calc R 1.0 2 . .
    H H32 0.1158 0.0295 0.6906 0.0374 Uiso calc R 1.0 2 . .
    H H33 0.0726 0.3639 0.1159 0.0639 Uiso calc R 1.0 2 . .
    H H34 0.1312 0.3968 0.1895 0.0639 Uiso calc R 1.0 2 . .
    H H35 0.2046 0.3224 0.1247 0.0639 Uiso calc R 1.0 2 . .
    H H38 -0.3259 0.4857 0.0557 0.2818 Uiso calc R 1.0 2 . .
    H H39 -0.3467 0.4287 0.1545 0.2818 Uiso calc R 1.0 2 . .
    H H40 -0.3557 0.5493 0.1360 0.2818 Uiso calc R 1.0 2 . .
    H H36 -0.5080 0.6172 0.0737 0.2429 Uiso calc R 1.0 2 . .
    H H37 -0.5124 0.5115 0.1342 0.2429 Uiso calc R 1.0 2 . .
    P P1 0.21851(10) 0.76170(9) 0.62886(8) 0.0261(3) Uani d . 1.0 2 . .
    F F1 0.2049(3) 0.6869(3) 0.5677(3) 0.0447(8) Uani d . 1.0 2 . .
    F F2 0.2311(3) 0.8381(3) 0.6886(3) 0.0439(8) Uani d . 1.0 2 . .
    F F3A 0.1258(4) 0.7458(4) 0.6902(3) 0.0543(13) Uani d . 0.908(7) 2 . .
    F F4A 0.3037(4) 0.7831(4) 0.5619(3) 0.0524(13) Uani d . 0.908(7) 2 . .
    F F5A 0.1200(4) 0.8654(3) 0.5615(3) 0.0521(12) Uani d . 0.908(7) 2 . .
    F F6A 0.3127(5) 0.6621(4) 0.6928(4) 0.0727(17) Uani d . 0.908(7) 2 . .
    F F5B 0.097(3) 0.833(3) 0.623(3) 0.043(10) Uiso d . 0.092(7) 2 . .
    F F3B 0.207(3) 0.682(3) 0.721(2) 0.031(8) Uiso d . 0.092(7) 2 . .
    F F4B 0.231(3) 0.839(3) 0.553(2) 0.027(8) Uiso d . 0.092(7) 2 . .
    F F6B 0.357(3) 0.692(3) 0.637(3) 0.040(9) Uiso d . 0.092(7) 2 . .
loop_
    _atom_site_aniso_label
    _atom_site_aniso_U_11
    _atom_site_aniso_U_22
    _atom_site_aniso_U_33
    _atom_site_aniso_U_12
    _atom_site_aniso_U_13
    _atom_site_aniso_U_23
    Ru1 0.01871(17) 0.02358(18) 0.0339(2) -0.01019(14) 0.00938(14) -0.00483(14)
    Ru2 0.01634(16) 0.02772(18) 0.02381(17) -0.01239(14) 0.00159(12) 0.00086(13)
    P2 0.0459(9) 0.0423(8) 0.0637(11) -0.0248(7) 0.0133(8) -0.0159(8)
    F7 0.145(5) 0.049(3) 0.068(3) -0.052(3) -0.032(3) 0.005(2)
    F8 0.154(6) 0.090(4) 0.102(4) -0.094(4) 0.056(4) -0.054(3)
    F9 0.040(3) 0.090(5) 0.292(11) -0.015(3) 0.007(5) -0.034(6)
    F10 0.058(3) 0.119(5) 0.096(4) -0.019(3) -0.002(3) -0.024(4)
    F11 0.153(6) 0.089(4) 0.100(4) -0.076(4) 0.077(4) -0.045(3)
    F12 0.140(5) 0.043(3) 0.064(3) -0.033(3) 0.013(3) -0.004(2)
    O1 0.041(2) 0.0340(19) 0.037(2) -0.0168(16) -0.0034(16) -0.0046(15)
    O2 0.0253(16) 0.0343(18) 0.0317(17) -0.0134(14) 0.0036(13) -0.0156(14)
    O3 0.044(3) 0.057(3) 0.043(3) -0.031(2) 0.0142(18) -0.0288(19)
    O4 0.037(2) 0.050(3) 0.0289(18) -0.0291(18) 0.0016(15) -0.0044(16)
    N1 0.0219(18) 0.0305(19) 0.0186(17) -0.0147(15) 0.0056(14) -0.0083(14)
    N2 0.036(3) 0.025(2) 0.049(3) -0.0135(18) 0.018(2) -0.0062(18)
    N3 0.0173(17) 0.0268(19) 0.0288(19) -0.0113(15) 0.0036(14) -0.0049(15)
    N4 0.0183(18) 0.038(3) 0.036(3) -0.0142(17) 0.0015(16) 0.0058(18)
    N5 0.0223(18) 0.0255(18) 0.0226(17) -0.0160(15) 0.0051(14) -0.0079(14)
    N6 0.0223(18) 0.0267(18) 0.0220(18) -0.0129(15) 0.0040(14) -0.0005(14)
    N7 0.0195(18) 0.0293(19) 0.0299(19) -0.0146(15) 0.0014(15) -0.0042(16)
    N8 0.0181(17) 0.0208(17) 0.0260(18) -0.0055(14) 0.0043(14) -0.0023(14)
    N9 0.087(5) 0.064(4) 0.063(4) -0.046(4) -0.003(4) -0.010(4)
    C1 0.034(3) 0.031(3) 0.034(3) -0.015(2) 0.001(2) -0.003(2)
    C2 0.032(3) 0.032(3) 0.041(3) -0.018(2) 0.019(3) -0.014(2)
    C3 0.022(3) 0.035(3) 0.024(2) -0.0125(19) 0.0038(17) -0.0075(18)
    C4 0.025(3) 0.048(3) 0.027(3) -0.011(3) 0.0040(19) -0.013(2)
    C5 0.025(3) 0.060(4) 0.032(3) -0.024(3) 0.0116(19) -0.020(3)
    C6 0.036(3) 0.050(3) 0.026(3) -0.029(3) 0.012(2) -0.014(2)
    C7 0.030(3) 0.036(3) 0.021(2) -0.021(2) 0.0069(17) -0.0101(18)
    C8 0.0556(17) 0.0331(13) 0.0547(16) -0.0222(12) 0.0181(13) -0.0072(12)
    C9 0.0556(17) 0.0331(13) 0.0547(16) -0.0222(12) 0.0181(13) -0.0072(12)
    C10 0.0556(17) 0.0331(13) 0.0547(16) -0.0222(12) 0.0181(13) -0.0072(12)
    C11 0.0556(17) 0.0331(13) 0.0547(16) -0.0222(12) 0.0181(13) -0.0072(12)
    C12 0.0556(17) 0.0331(13) 0.0547(16) -0.0222(12) 0.0181(13) -0.0072(12)
    C13 0.023(2) 0.032(3) 0.025(3) -0.0135(19) 0.0036(17) -0.0052(18)
    C14 0.032(3) 0.030(3) 0.032(3) -0.009(2) 0.004(2) -0.001(2)
    C15 0.046(3) 0.032(3) 0.039(3) -0.021(3) 0.011(3) -0.008(3)
    C16 0.039(3) 0.039(3) 0.037(3) -0.025(3) 0.009(3) -0.016(3)
    C17 0.022(2) 0.036(3) 0.028(3) -0.0179(19) 0.0066(17) -0.0073(19)
    C18 0.024(3) 0.049(3) 0.028(3) -0.023(3) 0.0025(18)  0.000(2)
    C19 0.036(3) 0.071(4) 0.031(3) -0.036(3) 0.002(3) -0.008(3)
    C20 0.037(3) 0.100(6) 0.030(3) -0.041(4) -0.004(3) -0.005(3)
    C21 0.031(3) 0.080(5) 0.040(4) -0.025(3) -0.006(3) 0.018(3)
    C22 0.023(3) 0.054(4) 0.041(3) -0.017(3) -0.003(2) 0.012(3)
    C23 0.021(2) 0.035(3) 0.035(3) -0.0194(19) -0.0010(18) 0.002(2)
    C24 0.028(3) 0.027(3) 0.038(3) -0.0140(19) 0.008(2) -0.010(2)
    C25 0.024(3) 0.031(3) 0.042(3) -0.010(2) 0.004(2) -0.009(2)
    C26 0.020(3) 0.043(3) 0.032(3) -0.017(2) 0.0007(18) -0.007(2)
    C27 0.025(3) 0.032(3) 0.025(2) -0.0194(19) 0.0025(17) -0.0076(18)
    C28 0.023(2) 0.026(2) 0.0181(18) -0.0157(17) 0.0021(15) -0.0063(16)
    C29 0.023(2) 0.029(3) 0.0174(19) -0.0147(18) 0.0030(15) -0.0045(16)
    C30 0.032(3) 0.031(3) 0.025(3) -0.020(2) 0.0048(18) -0.0059(18)
    C31 0.044(3) 0.029(3) 0.030(3) -0.018(3) 0.007(2) -0.0063(19)
    C32 0.032(3) 0.027(3) 0.035(3) -0.006(2) 0.005(2) -0.006(2)
    C33 0.024(3) 0.033(3) 0.026(3) -0.0116(19) 0.0038(17) -0.0042(18)
    C34 0.030(3) 0.035(3) 0.038(3) -0.019(2) 0.004(2) -0.010(2)
    C35 0.038(3) 0.037(3) 0.049(3) -0.024(3) 0.006(3) -0.016(3)
    C36 0.040(3) 0.031(3) 0.057(4) -0.024(3) 0.004(3) -0.004(3)
    C37 0.037(3) 0.031(3) 0.038(3) -0.022(3) 0.001(2) 0.002(2)
    C38 0.022(2) 0.023(2) 0.031(3) -0.0126(17) -0.0001(17) 0.0002(18)
    C39 0.0159(19) 0.023(2) 0.029(3) -0.0068(16) 0.0008(16) -0.0004(17)
    C40 0.032(3) 0.027(3) 0.030(3) -0.013(2) -0.0042(19) 0.0031(19)
    C41 0.039(3) 0.039(3) 0.027(3) -0.018(3) 0.000(2) -0.004(2)
    C42 0.044(3) 0.034(3) 0.035(3) -0.020(3) 0.011(3) -0.014(2)
    C43 0.037(3) 0.022(3) 0.032(3) -0.012(2) 0.010(2) -0.0053(18)
    C44 0.046(4) 0.045(4) 0.062(4) -0.015(3) 0.000(3) -0.010(3)
    C45 0.047(4) 0.049(4) 0.054(4) -0.024(3) 0.002(3) -0.024(3)
    P1 0.0313(6) 0.0209(6) 0.0319(6) -0.0144(5) 0.0094(5) -0.0112(5)
    F1 0.060(2) 0.0445(18) 0.055(2) -0.0377(17) 0.0234(17) -0.0304(16)
    F2 0.063(3) 0.0435(18) 0.0424(18) -0.0333(17) 0.0125(16) -0.0225(15)
    F3A 0.069(3) 0.067(3) 0.059(3) -0.051(3) 0.040(3) -0.035(3)
    F4A 0.059(3) 0.080(4) 0.055(3) -0.055(3) 0.032(2) -0.038(3)
    F5A 0.055(3) 0.039(2) 0.047(3) -0.0070(18) -0.0049(19) -0.0069(17)
    F6A 0.081(4) 0.034(3) 0.065(3) 0.010(3) -0.022(3) -0.010(2)
_geom_special_details     .
loop_
    _geom_bond_atom_site_label_1
    _geom_bond_atom_site_label_2
    _geom_bond_site_symmetry_1
    _geom_bond_site_symmetry_2
    _geom_bond_distance
    _geom_bond_publ_flag
    Ru1 N1 . . 2.154(4) y
    Ru1 N2 . . 2.095(5) y
    Ru1 N3 . . 2.055(5) y
    Ru1 N4 . . 2.124(5) y
    Ru1 C1 . . 2.068(6) y
    Ru1 C2 . . 1.867(6) y
    Ru2 O1 . . 2.097(4) y
    Ru2 N5 . . 2.103(4) y
    Ru2 N6 . . 2.069(5) y
    Ru2 N7 . . 2.068(5) y
    Ru2 N8 . . 2.125(4) y
    Ru2 C23 . . 1.837(6) y
    P2 F7 . . 1.592(6) ?
    P2 F8 . . 1.567(8) ?
    P2 F9 . . 1.548(6) ?
    P2 F10 . . 1.574(5) ?
    P2 F11 . . 1.592(6) ?
    P2 F12 . . 1.589(6) ?
    O1 C1 . . 1.269(9) ?
    O2 C1 . . 1.254(7) ?
    O3 C2 . . 1.134(8) ?
    O4 C23 . . 1.159(7) ?
    O5 O5 . 2_465 0.90(4) ?
    O5 C46 . . 1.42(5) ?
    O5 C46 . 2_465 1.68(5) ?
    N1 C3 . . 1.338(6) ?
    N1 C7 . . 1.359(7) ?
    N2 C8 . . 1.349(9) ?
    N2 C12 . . 1.339(7) ?
    N3 C13 . . 1.345(6) ?
    N3 C17 . . 1.360(8) ?
    N4 C18 . . 1.360(9) ?
    N4 C22 . . 1.337(7) ?
    N5 C24 . . 1.335(5) ?
    N5 C28 . . 1.358(7) ?
    N6 C29 . . 1.362(7) ?
    N6 C33 . . 1.344(5) ?
    N7 C34 . . 1.347(8) ?
    N7 C38 . . 1.358(6) ?
    N8 C39 . . 1.360(6) ?
    N8 C43 . . 1.339(8) ?
    N9 C45 . . 1.127(10) ?
    C3 C4 . . 1.377(8) ?
    C4 C5 . . 1.380(9) ?
    C5 C6 . . 1.390(7) ?
    C6 C7 . . 1.392(8) ?
    C7 C8 . . 1.474(7) ?
    C8 C9 . . 1.390(10) ?
    C9 C10 . . 1.369(8) ?
    C10 C11 . . 1.367(10) ?
    C11 C12 . . 1.390(10) ?
    C13 C14 . . 1.376(8) ?
    C14 C15 . . 1.385(10) ?
    C15 C16 . . 1.378(7) ?
    C16 C17 . . 1.388(9) ?
    C17 C18 . . 1.469(6) ?
    C18 C19 . . 1.386(10) ?
    C19 C20 . . 1.389(8) ?
    C20 C21 . . 1.371(14) ?
    C21 C22 . . 1.391(11) ?
    C24 C25 . . 1.379(8) ?
    C25 C26 . . 1.378(9) ?
    C26 C27 . . 1.386(6) ?
    C27 C28 . . 1.387(7) ?
    C28 C29 . . 1.476(6) ?
    C29 C30 . . 1.387(8) ?
    C30 C31 . . 1.380(6) ?
    C31 C32 . . 1.381(9) ?
    C32 C33 . . 1.374(9) ?
    C34 C35 . . 1.385(9) ?
    C35 C36 . . 1.378(9) ?
    C36 C37 . . 1.382(10) ?
    C37 C38 . . 1.392(8) ?
    C38 C39 . . 1.469(8) ?
    C39 C40 . . 1.385(7) ?
    C40 C41 . . 1.375(10) ?
    C41 C42 . . 1.378(8) ?
    C42 C43 . . 1.372(8) ?
    C44 C45 . . 1.459(10) ?
    C46 C47 . . 1.37(4) ?
    P1 F1 . . 1.595(5) ?
    P1 F2 . . 1.593(5) ?
    P1 F3A . . 1.595(6) ?
    P1 F4A . . 1.588(6) ?
    P1 F5A . . 1.620(4) ?
    P1 F6A . . 1.550(4) ?
    P1 F5B . . 1.49(4) ?
    P1 F3B . . 1.63(4) ?
    P1 F4B . . 1.45(4) ?
    P1 F6B . . 1.68(4) ?
    C3 H1 . . 0.950 no
    C4 H2 . . 0.950 no
    C5 H3 . . 0.950 no
    C6 H4 . . 0.950 no
    C9 H5 . . 0.950 no
    C10 H6 . . 0.950 no
    C11 H7 . . 0.950 no
    C12 H8 . . 0.950 no
    C13 H9 . . 0.950 no
    C14 H10 . . 0.950 no
    C15 H11 . . 0.950 no
    C16 H12 . . 0.950 no
    C19 H13 . . 0.950 no
    C20 H14 . . 0.950 no
    C21 H15 . . 0.950 no
    C22 H16 . . 0.950 no
    C24 H17 . . 0.950 no
    C25 H18 . . 0.950 no
    C26 H19 . . 0.950 no
    C27 H20 . . 0.950 no
    C30 H21 . . 0.950 no
    C31 H22 . . 0.950 no
    C32 H23 . . 0.950 no
    C33 H24 . . 0.950 no
    C34 H25 . . 0.950 no
    C35 H26 . . 0.950 no
    C36 H27 . . 0.950 no
    C37 H28 . . 0.950 no
    C40 H29 . . 0.950 no
    C41 H30 . . 0.950 no
    C42 H31 . . 0.950 no
    C43 H32 . . 0.950 no
    C44 H33 . . 0.980 no
    C44 H34 . . 0.980 no
    C44 H35 . . 0.980 no
    C46 H36 . . 0.990 no
    C46 H37 . . 0.990 no
    C47 H38 . . 0.980 no
    C47 H39 . . 0.980 no
    C47 H40 . . 0.980 no
loop_
    _geom_contact_atom_site_label_1
    _geom_contact_atom_site_label_2
    _geom_contact_distance
    _geom_contact_site_symmetry_1
    _geom_contact_site_symmetry_2
    _geom_contact_publ_flag
    Ru2 O2 3.126(4) . . no
    O1 N3 3.033(5) . . no
    O1 N4 2.905(6) . . no
    O1 C17 3.313(6) . . no
    O1 C18 3.221(7) . . no
    O1 C22 3.582(7) . . no
    O1 C33 3.035(8) . . no
    O1 C38 3.420(5) . . no
    O1 C39 3.398(5) . . no
    O1 C43 3.532(8) . . no
    O2 O3 3.337(5) . . no
    O2 O4 3.234(6) . . no
    O2 N2 3.489(7) . . no
    O2 N7 2.996(5) . . no
    O2 C2 2.853(6) . . no
    O2 C12 3.241(8) . . no
    O2 C23 2.818(7) . . no
    O2 C34 2.935(5) . . no
    O3 C1 3.466(8) . . no
    N1 C5 2.766(7) . . no
    N2 C10 2.772(8) . . no
    N2 C22 3.234(10) . . no
    N3 C3 3.328(7) . . no
    N3 C15 2.779(8) . . no
    N4 C20 2.774(10) . . no
    N5 C26 2.765(7) . . no
    N5 C43 3.565(7) . . no
    N6 C31 2.766(8) . . no
    N6 C43 3.211(6) . . no
    N7 C1 3.220(6) . . no
    N7 C24 3.384(8) . . no
    N7 C36 2.782(8) . . no
    N8 C41 2.761(7) . . no
    C1 C12 3.215(10) . . no
    C1 C23 3.241(8) . . no
    C2 C13 3.106(9) . . no
    C3 C6 2.727(9) . . no
    C4 C7 2.743(7) . . no
    C6 C9 3.011(7) . . no
    C8 C11 2.724(8) . . no
    C9 C12 2.708(11) . . no
    C13 C16 2.709(9) . . no
    C14 C17 2.741(6) . . no
    C16 C19 2.991(7) . . no
    C18 C21 2.726(8) . . no
    C19 C22 2.735(11) . . no
    C20 C42 3.459(9) . . no
    C21 C41 3.557(9) . . no
    C23 C29 3.586(9) . . no
    C23 C34 3.130(8) . . no
    C24 C27 2.722(9) . . no
    C25 C28 2.735(6) . . no
    C27 C30 3.028(6) . . no
    C29 C32 2.744(6) . . no
    C29 C43 3.589(7) . . no
    C30 C33 2.716(9) . . no
    C34 C37 2.728(8) . . no
    C35 C38 2.731(9) . . no
    C37 C40 2.993(10) . . no
    C39 C42 2.734(9) . . no
    C40 C43 2.713(7) . . no
    F7 C16 3.429(8) . 2_656 no
    F7 C21 3.238(8) . . no
    F7 C44 3.318(9) . . no
    F8 C9 3.228(12) . 2_666 no
    F8 C10 3.237(12) . 2_666 no
    F8 C24 3.535(7) . 2_566 no
    F8 C25 3.444(8) . 2_566 no
    F9 N7 3.508(6) . 2_566 no
    F9 C24 3.427(9) . 2_566 no
    F9 C36 3.480(10) . 2_566 no
    F9 C37 3.145(8) . 2_566 no
    F9 C38 3.137(7) . 2_566 no
    F10 C16 3.321(9) . 2_656 no
    F10 F6B 3.16(4) . 2_666 no
    F11 C21 3.361(10) . . no
    F11 C22 3.371(7) . . no
    F11 C37 3.205(9) . . no
    F11 C40 3.180(10) . . no
    F12 C15 3.282(8) . 2_656 no
    F12 C16 3.380(7) . 2_656 no
    F12 C24 3.303(6) . 2_566 no
    F12 C25 3.130(7) . 2_566 no
    F12 C44 3.370(11) . . no
    F12 C45 3.527(10) . . no
    O1 O3 3.582(5) . 2_657 no
    O2 C13 3.106(6) . 2_657 no
    O2 C14 3.264(8) . 2_657 no
    O3 O1 3.582(5) . 2_657 no
    O3 O4 3.319(5) . 2_657 no
    O3 C1 3.585(7) . 2_657 no
    O3 C13 3.098(7) . 2_657 no
    O3 C14 3.436(7) . 2_657 no
    O3 C23 3.344(5) . 2_657 no
    O3 C26 3.393(8) . 1_655 no
    O3 C27 3.533(7) . 1_655 no
    O3 C33 3.094(8) . 2_657 no
    O4 O3 3.319(5) . 2_657 no
    O4 C2 3.499(5) . 2_657 no
    O4 C3 3.402(6) . 2_657 no
    O4 C13 3.373(7) . 2_657 no
    O4 C30 3.473(8) . 2_557 no
    O4 C44 3.520(10) . 1_556 no
    O5 C15 3.42(4) . 1_464 no
    O5 C15 3.52(3) . 2_556 no
    N7 F9 3.508(6) . 2_566 no
    N9 C44 3.520(11) . 2_565 no
    N9 C45 3.514(12) . 2_565 no
    C1 O3 3.585(7) . 2_657 no
    C2 O4 3.499(5) . 2_657 no
    C2 C26 3.581(9) . 1_655 no
    C3 O4 3.402(6) . 2_657 no
    C4 F3A 3.300(7) . 1_645 no
    C4 F5B 3.17(4) . 1_645 no
    C5 F3A 3.523(6) . 1_645 no
    C5 F5A 3.390(7) . 1_645 no
    C5 F5A 3.452(7) . 2_666 no
    C5 F5B 2.91(4) . 1_645 no
    C5 F4B 3.44(3) . 2_666 no
    C6 C27 3.565(8) . 1_655 no
    C6 F4A 3.188(6) . 2_666 no
    C6 F5A 3.255(7) . 2_666 no
    C6 F4B 2.88(3) . 2_666 no
    C7 C26 3.536(9) . 1_655 no
    C7 C27 3.507(8) . 1_655 no
    C7 F4A 3.570(6) . 2_666 no
    C7 F4B 3.58(3) . 2_666 no
    C8 C26 3.431(10) . 1_655 no
    C9 F8 3.228(12) . 2_666 no
    C9 F4A 3.356(9) . 2_666 no
    C10 F8 3.237(12) . 2_666 no
    C11 F6A 3.270(8) . . no
    C11 F6B 3.52(4) . . no
    C13 O2 3.106(6) . 2_657 no
    C13 O3 3.098(7) . 2_657 no
    C13 O4 3.373(7) . 2_657 no
    C14 O2 3.264(8) . 2_657 no
    C14 O3 3.436(7) . 2_657 no
    C15 F12 3.282(8) . 2_656 no
    C15 O5 3.42(4) . 1_646 no
    C15 O5 3.52(3) . 2_556 no
    C16 F7 3.429(8) . 2_656 no
    C16 F10 3.321(9) . 2_656 no
    C16 F12 3.380(7) . 2_656 no
    C16 F6B 3.58(5) . 1_545 no
    C19 C21 3.449(9) . 2_656 no
    C19 F2 3.268(9) . 1_545 no
    C19 F4A 3.077(11) . 1_545 no
    C19 F4B 3.25(5) . 1_545 no
    C20 C21 3.529(9) . 2_656 no
    C20 C22 3.517(8) . 2_656 no
    C20 F4A 3.500(12) . 1_545 no
    C20 F4B 3.44(5) . 1_545 no
    C21 F7 3.238(8) . . no
    C21 F11 3.361(10) . . no
    C21 C19 3.449(9) . 2_656 no
    C21 C20 3.529(9) . 2_656 no
    C22 F11 3.371(7) . . no
    C22 C20 3.517(8) . 2_656 no
    C23 O3 3.344(5) . 2_657 no
    C24 F8 3.535(7) . 2_566 no
    C24 F9 3.427(9) . 2_566 no
    C24 F12 3.303(6) . 2_566 no
    C25 F8 3.444(8) . 2_566 no
    C25 F12 3.130(7) . 2_566 no
    C26 O3 3.393(8) . 1_455 no
    C26 C2 3.581(9) . 1_455 no
    C26 C7 3.536(9) . 1_455 no
    C26 C8 3.431(10) . 1_455 no
    C26 C32 3.480(8) . 2_557 no
    C27 O3 3.533(7) . 1_455 no
    C27 C6 3.565(8) . 1_455 no
    C27 C7 3.507(8) . 1_455 no
    C28 C30 3.518(7) . 2_557 no
    C30 O4 3.473(8) . 2_557 no
    C30 C28 3.518(7) . 2_557 no
    C31 F2 3.504(7) . 1_545 no
    C31 F3A 3.583(8) . 1_545 no
    C31 F3B 3.52(4) . 1_545 no
    C32 C26 3.480(8) . 2_557 no
    C32 F2 3.123(7) . 1_545 no
    C33 O3 3.094(8) . 2_657 no
    C33 F2 3.301(7) . 1_545 no
    C35 F3B 3.32(5) . . no
    C36 F9 3.480(10) . 2_566 no
    C36 F1 3.293(8) . . no
    C36 F3A 3.321(9) . . no
    C36 F3B 3.16(5) . . no
    C37 F9 3.145(8) . 2_566 no
    C37 F11 3.205(9) . . no
    C38 F9 3.137(7) . 2_566 no
    C40 F11 3.180(10) . . no
    C41 F1 3.342(7) . 2_566 no
    C41 F5A 3.328(9) . 2_566 no
    C41 F5B 3.24(5) . 2_566 no
    C42 F5A 3.320(8) . 1_545 no
    C42 F5A 3.122(8) . 2_566 no
    C42 F5B 3.37(4) . 2_566 no
    C42 F4B 3.57(4) . 1_545 no
    C43 F2 3.223(6) . 1_545 no
    C44 F7 3.318(9) . . no
    C44 F12 3.370(11) . . no
    C44 O4 3.520(10) . 1_554 no
    C44 N9 3.520(11) . 2_565 no
    C45 F12 3.527(10) . . no
    C45 N9 3.514(12) . 2_565 no
    C45 C45 3.479(11) . 2_565 no
    C47 F6A 3.18(3) . 2_566 no
    C47 F3B 3.19(4) . 2_566 no
    F1 C36 3.293(8) . . no
    F1 C41 3.342(7) . 2_566 no
    F2 C19 3.268(9) . 1_565 no
    F2 C31 3.504(7) . 1_565 no
    F2 C32 3.123(7) . 1_565 no
    F2 C33 3.301(7) . 1_565 no
    F2 C43 3.223(6) . 1_565 no
    F3A C4 3.300(7) . 1_465 no
    F3A C5 3.523(6) . 1_465 no
    F3A C31 3.583(8) . 1_565 no
    F3A C36 3.321(9) . . no
    F4A C6 3.188(6) . 2_666 no
    F4A C7 3.570(6) . 2_666 no
    F4A C9 3.356(9) . 2_666 no
    F4A C19 3.077(11) . 1_565 no
    F4A C20 3.500(12) . 1_565 no
    F5A C5 3.390(7) . 1_465 no
    F5A C5 3.452(7) . 2_666 no
    F5A C6 3.255(7) . 2_666 no
    F5A C41 3.328(9) . 2_566 no
    F5A C42 3.320(8) . 1_565 no
    F5A C42 3.122(8) . 2_566 no
    F6A C11 3.270(8) . . no
    F6A C47 3.18(3) . 2_566 no
    F5B C4 3.17(4) . 1_465 no
    F5B C5 2.91(4) . 1_465 no
    F5B C41 3.24(5) . 2_566 no
    F5B C42 3.37(4) . 2_566 no
    F3B C31 3.52(4) . 1_565 no
    F3B C35 3.32(5) . . no
    F3B C36 3.16(5) . . no
    F3B C47 3.19(4) . 2_566 no
    F4B C5 3.44(3) . 2_666 no
    F4B C6 2.88(3) . 2_666 no
    F4B C7 3.58(3) . 2_666 no
    F4B C19 3.25(5) . 1_565 no
    F4B C20 3.44(5) . 1_565 no
    F4B C42 3.57(4) . 1_565 no
    F6B F10 3.16(4) . 2_666 no
    F6B C11 3.52(4) . . no
    F6B C16 3.58(5) . 1_565 no
    Ru1 H1 3.1853 . . no
    Ru1 H8 3.1067 . . no
    Ru1 H9 3.0948 . . no
    Ru1 H16 3.2004 . . no
    Ru2 H17 3.1503 . . no
    Ru2 H24 3.1038 . . no
    Ru2 H25 3.1285 . . no
    Ru2 H32 3.1935 . . no
    O1 H8 3.4853 . . no
    O1 H24 2.4673 . . no
    O2 H8 2.4898 . . no
    O2 H25 2.8237 . . no
    O3 H9 2.8647 . . no
    O4 H25 2.9473 . . no
    O5 H38 2.6415 . . no
    O5 H38 2.1837 . 2_465 no
    O5 H39 2.9907 . . no
    O5 H39 2.6746 . 2_465 no
    O5 H40 3.2324 . . no
    O5 H40 3.1752 . 2_465 no
    N1 H2 3.2328 . . no
    N1 H4 3.2497 . . no
    N2 H5 3.2384 . . no
    N2 H7 3.2411 . . no
    N2 H16 2.6972 . . no
    N3 H1 2.7881 . . no
    N3 H10 3.2402 . . no
    N3 H12 3.2413 . . no
    N3 H24 3.0647 . . no
    N4 H13 3.2535 . . no
    N4 H15 3.2337 . . no
    N5 H18 3.2322 . . no
    N5 H20 3.2475 . . no
    N5 H32 3.5577 . . no
    N6 H21 3.2384 . . no
    N6 H23 3.2324 . . no
    N6 H32 2.6659 . . no
    N7 H8 3.4180 . . no
    N7 H17 2.8484 . . no
    N7 H26 3.2456 . . no
    N7 H28 3.2566 . . no
    N8 H29 3.2420 . . no
    N8 H31 3.2296 . . no
    N9 H33 3.0505 . . no
    N9 H34 3.0583 . . no
    N9 H35 3.0557 . . no
    C1 H8 2.6430 . . no
    C1 H24 3.3281 . . no
    C2 H8 3.5881 . . no
    C2 H9 2.5908 . . no
    C3 H3 3.2359 . . no
    C4 H4 3.2533 . . no
    C5 H1 3.2264 . . no
    C6 H2 3.2554 . . no
    C6 H5 2.7253 . . no
    C7 H1 3.1803 . . no
    C7 H3 3.2600 . . no
    C7 H5 2.7072 . . no
    C8 H4 2.7235 . . no
    C8 H6 3.2496 . . no
    C8 H8 3.1657 . . no
    C8 H16 3.1412 . . no
    C9 H4 2.7348 . . no
    C9 H7 3.2221 . . no
    C10 H8 3.2280 . . no
    C11 H5 3.2195 . . no
    C12 H6 3.2416 . . no
    C12 H16 3.0038 . . no
    C13 H1 3.1363 . . no
    C13 H11 3.2419 . . no
    C13 H24 3.2564 . . no
    C14 H12 3.2366 . . no
    C14 H24 3.4136 . . no
    C15 H9 3.2300 . . no
    C15 H23 3.0769 . . no
    C15 H24 3.3647 . . no
    C16 H10 3.2397 . . no
    C16 H13 2.7031 . . no
    C16 H23 3.3294 . . no
    C16 H24 3.1323 . . no
    C17 H1 3.2463 . . no
    C17 H9 3.1785 . . no
    C17 H11 3.2610 . . no
    C17 H13 2.6914 . . no
    C17 H24 2.9648 . . no
    C18 H12 2.7123 . . no
    C18 H14 3.2526 . . no
    C18 H16 3.1801 . . no
    C19 H12 2.7062 . . no
    C19 H15 3.2433 . . no
    C20 H16 3.2392 . . no
    C20 H31 3.5430 . . no
    C21 H13 3.2429 . . no
    C22 H14 3.2504 . . no
    C23 H25 2.6435 . . no
    C24 H19 3.2362 . . no
    C25 H20 3.2479 . . no
    C26 H17 3.2260 . . no
    C27 H18 3.2498 . . no
    C27 H21 2.7501 . . no
    C28 H17 3.1741 . . no
    C28 H19 3.2517 . . no
    C28 H21 2.7241 . . no
    C28 H32 3.4688 . . no
    C29 H20 2.7160 . . no
    C29 H22 3.2586 . . no
    C29 H24 3.1884 . . no
    C29 H32 2.9649 . . no
    C30 H20 2.7524 . . no
    C30 H23 3.2412 . . no
    C30 H32 3.5977 . . no
    C31 H24 3.2281 . . no
    C32 H21 3.2384 . . no
    C33 H22 3.2375 . . no
    C33 H32 3.0651 . . no
    C34 H8 3.2774 . . no
    C34 H17 3.3020 . . no
    C34 H27 3.2461 . . no
    C35 H8 3.2068 . . no
    C35 H28 3.2437 . . no
    C36 H7 3.1660 . . no
    C36 H8 3.2563 . . no
    C36 H25 3.2350 . . no
    C37 H8 3.3937 . . no
    C37 H26 3.2439 . . no
    C37 H29 2.7124 . . no
    C38 H8 3.4796 . . no
    C38 H17 3.3855 . . no
    C38 H25 3.1763 . . no
    C38 H27 3.2542 . . no
    C38 H29 2.7086 . . no
    C39 H28 2.6966 . . no
    C39 H30 3.2468 . . no
    C39 H32 3.1771 . . no
    C40 H15 3.4435 . . no
    C40 H28 2.7117 . . no
    C40 H31 3.2393 . . no
    C41 H15 3.3523 . . no
    C41 H32 3.2208 . . no
    C42 H14 3.3822 . . no
    C42 H29 3.2375 . . no
    C43 H30 3.2302 . . no
    C46 H38 3.4694 . 2_465 no
    C46 H36 3.5424 . 2_465 no
    C46 H37 3.4407 . 2_465 no
    H1 H2 2.3156 . . no
    H1 H9 3.3764 . . no
    H2 H3 2.3429 . . no
    H3 H4 2.3517 . . no
    H4 H5 2.1766 . . no
    H5 H6 2.3275 . . no
    H6 H7 2.3302 . . no
    H7 H8 2.3301 . . no
    H7 H27 2.9490 . . no
    H8 H16 3.2686 . . no
    H9 H10 2.3117 . . no
    H10 H11 2.3524 . . no
    H11 H12 2.3354 . . no
    H11 H23 3.0584 . . no
    H12 H13 2.1448 . . no
    H12 H23 3.4705 . . no
    H13 H14 2.3536 . . no
    H14 H15 2.3305 . . no
    H14 H31 3.2474 . . no
    H15 H16 2.3310 . . no
    H15 H29 3.5785 . . no
    H15 H30 3.4404 . . no
    H17 H18 2.3184 . . no
    H17 H25 3.4453 . . no
    H18 H19 2.3412 . . no
    H19 H20 2.3471 . . no
    H20 H21 2.2030 . . no
    H21 H22 2.3366 . . no
    H22 H23 2.3447 . . no
    H23 H24 2.3130 . . no
    H24 H32 3.4018 . . no
    H25 H26 2.3230 . . no
    H26 H27 2.3397 . . no
    H27 H28 2.3445 . . no
    H28 H29 2.1665 . . no
    H29 H30 2.3322 . . no
    H30 H31 2.3418 . . no
    H31 H32 2.3108 . . no
    H38 H36 2.4139 . . no
    H38 H37 2.6624 . . no
    H38 H37 3.5570 . 2_465 no
    H39 H36 2.6333 . . no
    H39 H37 2.0062 . . no
    H40 H36 1.9767 . . no
    H40 H37 2.3572 . . no
    P2 H15 3.2966 . . no
    P2 H17 3.4826 . 2_566 no
    P2 H34 3.2603 . . no
    F7 H1 3.3530 . 2_656 no
    F7 H12 3.3539 . 2_656 no
    F7 H15 2.2978 . . no
    F7 H29 3.5892 . . no
    F7 H34 2.5425 . . no
    F7 H35 3.2461 . . no
    F8 H5 2.7661 . 2_666 no
    F8 H6 2.8011 . 2_666 no
    F8 H17 3.2522 . 2_566 no
    F8 H18 3.1015 . 2_566 no
    F9 H17 2.6421 . 2_566 no
    F9 H28 3.4526 . 2_566 no
    F9 H29 3.2192 . . no
    F9 H34 2.6887 . . no
    F10 H6 3.0783 . 2_666 no
    F10 H12 2.6649 . 2_656 no
    F10 H13 3.0738 . 2_656 no
    F10 H15 3.0752 . . no
    F10 H16 3.1583 . . no
    F11 H15 2.7754 . . no
    F11 H16 2.7851 . . no
    F11 H28 2.4938 . . no
    F11 H29 2.6412 . . no
    F12 H11 2.9873 . 2_656 no
    F12 H12 3.1626 . 2_656 no
    F12 H17 2.7745 . 2_566 no
    F12 H18 2.4421 . 2_566 no
    F12 H34 2.7654 . . no
    F12 H35 3.4236 . . no
    F12 H37 3.4898 . 1_655 no
    O2 H9 2.3875 . 2_657 no
    O2 H10 2.7446 . 2_657 no
    O2 H40 3.5771 . 2_566 no
    O3 H9 2.9315 . 2_657 no
    O3 H10 3.5142 . 2_657 no
    O3 H19 2.7118 . 1_655 no
    O3 H20 3.0065 . 1_655 no
    O3 H24 2.6499 . 2_657 no
    O4 H1 3.0466 . 2_657 no
    O4 H9 2.8268 . 2_657 no
    O4 H20 2.9118 . 2_557 no
    O4 H21 2.5582 . 2_557 no
    O4 H33 3.1173 . 1_556 no
    O4 H35 3.0350 . 1_556 no
    O5 H11 2.7001 . 1_464 no
    O5 H11 2.6647 . 2_556 no
    O5 H23 2.9389 . 1_464 no
    N1 H14 3.0383 . 2_656 no
    N1 H20 3.3320 . 1_655 no
    N2 H19 3.1271 . 1_655 no
    N3 H35 3.5993 . 2_656 no
    N4 H14 3.4750 . 2_656 no
    N6 H20 3.4391 . 2_557 no
    N9 H17 3.2739 . 2_566 no
    N9 H22 2.7386 . 1_564 no
    N9 H25 3.3865 . 1_554 no
    N9 H25 3.4687 . 2_566 no
    N9 H26 2.8936 . 1_554 no
    N9 H33 2.7344 . 2_565 no
    N9 H38 2.8462 . 2_565 no
    C1 H9 3.1803 . 2_657 no
    C2 H9 3.2380 . 2_657 no
    C2 H19 2.8467 . 1_655 no
    C2 H20 3.2081 . 1_655 no
    C3 H14 3.1221 . 2_656 no
    C3 H20 3.4620 . 1_655 no
    C3 H35 3.4876 . 2_656 no
    C4 H14 3.2804 . 2_656 no
    C4 H21 3.2908 . 1_655 no
    C4 H30 3.0955 . 2_656 no
    C5 H14 3.3517 . 2_656 no
    C5 H30 3.5026 . 2_656 no
    C5 H31 3.4828 . 1_655 no
    C5 H31 3.1244 . 2_656 no
    C5 H32 3.3832 . 1_655 no
    C6 H14 3.2433 . 2_656 no
    C7 H14 3.0875 . 2_656 no
    C7 H19 3.4555 . 1_655 no
    C7 H20 3.3908 . 1_655 no
    C8 H19 3.1280 . 1_655 no
    C10 H6 3.1333 . 2_666 no
    C11 H40 3.1720 . 2_566 no
    C12 H19 3.5837 . 1_655 no
    C12 H40 3.1106 . 2_566 no
    C13 H35 3.0356 . 2_656 no
    C14 H35 2.7558 . 2_656 no
    C14 H38 3.3959 . 1_646 no
    C14 H40 3.4696 . 1_646 no
    C14 H36 3.0672 . 1_646 no
    C15 H35 3.1086 . 2_656 no
    C15 H38 3.4932 . 1_646 no
    C15 H36 3.2982 . 1_646 no
    C15 H37 3.2897 . 2_556 no
    C18 H15 3.5567 . 2_656 no
    C19 H15 3.4455 . 2_656 no
    C22 H14 3.4601 . 2_656 no
    C23 H9 3.2492 . 2_657 no
    C23 H20 3.2256 . 2_557 no
    C23 H21 2.9737 . 2_557 no
    C25 H37 3.4960 . 2_466 no
    C26 H36 3.4627 . 2_466 no
    C28 H21 3.5995 . 2_557 no
    C29 H20 3.5903 . 2_557 no
    C31 H39 3.5636 . 2_556 no
    C32 H19 3.4551 . 2_557 no
    C32 H39 3.3517 . 2_556 no
    C34 H34 3.5179 . 2_566 no
    C35 H33 3.2930 . 2_566 no
    C35 H34 3.2586 . 2_566 no
    C35 H40 3.0553 . 2_566 no
    C36 H29 3.4786 . 2_566 no
    C36 H30 3.4998 . 2_566 no
    C37 H29 3.1660 . 2_566 no
    C40 H28 3.3901 . 2_566 no
    C41 H2 3.4567 . 2_656 no
    C41 H27 3.4320 . 2_566 no
    C42 H3 3.0810 . 1_455 no
    C42 H4 3.4628 . 1_455 no
    C43 H3 3.1052 . 1_455 no
    C44 H1 3.1872 . 2_656 no
    C44 H26 3.4355 . 2_566 no
    C45 H10 3.5764 . 2_656 no
    C45 H17 3.3105 . 2_566 no
    C45 H25 3.2466 . 1_554 no
    C45 H25 3.3825 . 2_566 no
    C45 H26 3.5255 . 1_554 no
    C45 H33 3.3502 . 2_565 no
    C45 H38 3.3547 . 2_565 no
    C46 H10 3.0876 . 1_464 no
    C46 H11 3.1215 . 1_464 no
    C46 H11 2.9422 . 2_556 no
    C46 H18 3.3131 . 2_466 no
    C46 H19 3.5982 . 2_466 no
    C46 H23 3.5883 . 1_464 no
    C47 H7 3.4115 . 2_566 no
    C47 H10 2.9185 . 1_464 no
    C47 H11 3.4425 . 1_464 no
    C47 H22 3.4990 . 2_556 no
    C47 H23 3.2727 . 2_556 no
    C47 H26 3.1371 . 2_566 no
    H1 F7 3.3530 . 2_656 no
    H1 O4 3.0466 . 2_657 no
    H1 C44 3.1872 . 2_656 no
    H1 H33 3.2088 . 2_656 no
    H1 H34 3.2673 . 2_656 no
    H1 H35 2.5949 . 2_656 no
    H2 C41 3.4567 . 2_656 no
    H2 H21 3.3163 . 1_655 no
    H2 H30 2.6082 . 2_656 no
    H2 H33 3.2848 . 2_656 no
    H2 H34 3.5553 . 2_656 no
    H2 F3A 2.5611 . 1_645 no
    H2 F5B 2.7228 . 1_645 no
    H2 F3B 3.5049 . 1_645 no
    H3 C42 3.0810 . 1_655 no
    H3 C43 3.1052 . 1_655 no
    H3 H30 3.3859 . 2_656 no
    H3 H31 2.6516 . 1_655 no
    H3 H31 2.8164 . 2_656 no
    H3 H32 2.6823 . 1_655 no
    H3 P1 3.5755 . 1_645 no
    H3 F2 3.3537 . 1_645 no
    H3 F3A 3.0177 . 1_645 no
    H3 F5A 2.5432 . 1_645 no
    H3 F5A 3.1651 . 2_666 no
    H3 F5B 2.1793 . 1_645 no
    H3 F4B 3.5285 . 2_666 no
    H4 C42 3.4628 . 1_655 no
    H4 H31 3.4594 . 1_655 no
    H4 P1 3.5058 . 2_666 no
    H4 F1 3.0143 . 2_666 no
    H4 F4A 2.8145 . 2_666 no
    H4 F5A 2.7736 . 2_666 no
    H4 F4B 2.5255 . 2_666 no
    H5 F8 2.7661 . 2_666 no
    H5 F1 2.8878 . 2_666 no
    H5 F4A 2.8851 . 2_666 no
    H5 F4B 3.2710 . 2_666 no
    H5 F6B 3.5009 . 2_666 no
    H6 F8 2.8011 . 2_666 no
    H6 F10 3.0783 . 2_666 no
    H6 C10 3.1333 . 2_666 no
    H6 H6 2.6160 . 2_666 no
    H6 F6A 3.5475 . . no
    H6 F6B 3.1287 . . no
    H7 C47 3.4115 . 2_566 no
    H7 H39 3.1383 . 2_566 no
    H7 H40 2.8800 . 2_566 no
    H7 H37 3.5453 . 2_566 no
    H7 P1 3.5139 . . no
    H7 F1 2.8959 . . no
    H7 F6A 2.4430 . . no
    H7 F3B 3.0365 . . no
    H7 F6B 2.8279 . . no
    H8 H40 2.7360 . 2_566 no
    H9 O2 2.3875 . 2_657 no
    H9 O3 2.9315 . 2_657 no
    H9 O4 2.8268 . 2_657 no
    H9 C1 3.1803 . 2_657 no
    H9 C2 3.2380 . 2_657 no
    H9 C23 3.2492 . 2_657 no
    H9 H35 3.3512 . 2_656 no
    H10 O2 2.7446 . 2_657 no
    H10 O3 3.5142 . 2_657 no
    H10 C45 3.5764 . 2_656 no
    H10 C46 3.0876 . 1_646 no
    H10 C47 2.9185 . 1_646 no
    H10 H25 3.4641 . 2_657 no
    H10 H35 2.9290 . 2_656 no
    H10 H38 2.7206 . 1_646 no
    H10 H40 2.5725 . 1_646 no
    H10 H36 2.5380 . 1_646 no
    H11 F12 2.9873 . 2_656 no
    H11 O5 2.7001 . 1_646 no
    H11 O5 2.6647 . 2_556 no
    H11 C46 3.1215 . 1_646 no
    H11 C46 2.9422 . 2_556 no
    H11 C47 3.4425 . 1_646 no
    H11 H35 3.4665 . 2_656 no
    H11 H38 2.9225 . 1_646 no
    H11 H39 3.3439 . 2_556 no
    H11 H36 3.0003 . 1_646 no
    H11 H37 2.3990 . 2_556 no
    H12 F7 3.3539 . 2_656 no
    H12 F10 2.6649 . 2_656 no
    H12 F12 3.1626 . 2_656 no
    H12 H37 3.5851 . 2_556 no
    H12 F2 3.0908 . 1_545 no
    H12 F4A 3.3497 . 1_545 no
    H12 F6A 3.1062 . 1_545 no
    H12 F6B 2.6744 . 1_545 no
    H13 F10 3.0738 . 2_656 no
    H13 H15 3.5622 . 2_656 no
    H13 P1 3.3459 . 1_545 no
    H13 F2 2.7553 . 1_545 no
    H13 F4A 2.2874 . 1_545 no
    H13 F6A 3.5324 . 1_545 no
    H13 F4B 2.6564 . 1_545 no
    H13 F6B 2.6781 . 1_545 no
    H14 N1 3.0383 . 2_656 no
    H14 N4 3.4750 . 2_656 no
    H14 C3 3.1221 . 2_656 no
    H14 C4 3.2804 . 2_656 no
    H14 C5 3.3517 . 2_656 no
    H14 C6 3.2433 . 2_656 no
    H14 C7 3.0875 . 2_656 no
    H14 C22 3.4601 . 2_656 no
    H14 F4A 3.1493 . 1_545 no
    H14 F4B 3.0212 . 1_545 no
    H15 P2 3.2966 . . no
    H15 F7 2.2978 . . no
    H15 F10 3.0752 . . no
    H15 F11 2.7754 . . no
    H15 C18 3.5567 . 2_656 no
    H15 C19 3.4455 . 2_656 no
    H15 H13 3.5622 . 2_656 no
    H16 F10 3.1583 . . no
    H16 F11 2.7851 . . no
    H17 P2 3.4826 . 2_566 no
    H17 F8 3.2522 . 2_566 no
    H17 F9 2.6421 . 2_566 no
    H17 F12 2.7745 . 2_566 no
    H17 N9 3.2739 . 2_566 no
    H17 C45 3.3105 . 2_566 no
    H17 H34 3.3965 . 2_566 no
    H18 F8 3.1015 . 2_566 no
    H18 F12 2.4421 . 2_566 no
    H18 C46 3.3131 . 2_466 no
    H18 H36 3.1190 . 2_466 no
    H18 H37 2.6773 . 2_466 no
    H19 O3 2.7118 . 1_455 no
    H19 N2 3.1271 . 1_455 no
    H19 C2 2.8467 . 1_455 no
    H19 C7 3.4555 . 1_455 no
    H19 C8 3.1280 . 1_455 no
    H19 C12 3.5837 . 1_455 no
    H19 C32 3.4551 . 2_557 no
    H19 C46 3.5982 . 2_466 no
    H19 H23 3.4466 . 2_557 no
    H19 H36 2.7967 . 2_466 no
    H19 H37 3.4997 . 2_466 no
    H20 O3 3.0065 . 1_455 no
    H20 O4 2.9118 . 2_557 no
    H20 N1 3.3320 . 1_455 no
    H20 N6 3.4391 . 2_557 no
    H20 C2 3.2081 . 1_455 no
    H20 C3 3.4620 . 1_455 no
    H20 C7 3.3908 . 1_455 no
    H20 C23 3.2256 . 2_557 no
    H20 C29 3.5903 . 2_557 no
    H21 O4 2.5582 . 2_557 no
    H21 C4 3.2908 . 1_455 no
    H21 C23 2.9737 . 2_557 no
    H21 C28 3.5995 . 2_557 no
    H21 H2 3.3163 . 1_455 no
    H22 N9 2.7386 . 1_546 no
    H22 C47 3.4990 . 2_556 no
    H22 H38 2.9583 . 2_556 no
    H22 H39 3.1323 . 2_556 no
    H22 F3A 3.4596 . 1_545 no
    H22 F3B 3.2863 . 1_545 no
    H23 O5 2.9389 . 1_646 no
    H23 C46 3.5883 . 1_646 no
    H23 C47 3.2727 . 2_556 no
    H23 H19 3.4466 . 2_557 no
    H23 H38 3.1272 . 2_556 no
    H23 H39 2.7093 . 2_556 no
    H23 H36 3.0941 . 1_646 no
    H23 F2 3.2779 . 1_545 no
    H24 O3 2.6499 . 2_657 no
    H24 F2 3.5383 . 1_545 no
    H25 N9 3.3865 . 1_556 no
    H25 N9 3.4687 . 2_566 no
    H25 C45 3.2466 . 1_556 no
    H25 C45 3.3825 . 2_566 no
    H25 H10 3.4641 . 2_657 no
    H25 H33 3.4515 . 1_556 no
    H25 H35 3.4775 . 1_556 no
    H26 N9 2.8936 . 1_556 no
    H26 C44 3.4355 . 2_566 no
    H26 C45 3.5255 . 1_556 no
    H26 C47 3.1371 . 2_566 no
    H26 H33 2.8514 . 2_566 no
    H26 H34 3.2659 . 2_566 no
    H26 H38 3.0667 . 2_566 no
    H26 H39 3.1507 . 2_566 no
    H26 H40 2.6812 . 2_566 no
    H26 F3A 3.1953 . . no
    H26 F3B 2.8322 . . no
    H27 C41 3.4320 . 2_566 no
    H27 H29 3.2500 . 2_566 no
    H27 H30 2.8246 . 2_566 no
    H27 P1 3.2570 . . no
    H27 F1 2.4004 . . no
    H27 F3A 2.5260 . . no
    H27 F6A 3.2554 . . no
    H27 F5B 3.3770 . . no
    H27 F3B 2.4780 . . no
    H28 F9 3.4526 . 2_566 no
    H28 F11 2.4938 . . no
    H28 C40 3.3901 . 2_566 no
    H28 H28 3.3225 . 2_566 no
    H28 H29 2.6551 . 2_566 no
    H29 F7 3.5892 . . no
    H29 F9 3.2192 . . no
    H29 F11 2.6412 . . no
    H29 C36 3.4786 . 2_566 no
    H29 C37 3.1660 . 2_566 no
    H29 H27 3.2500 . 2_566 no
    H29 H28 2.6551 . 2_566 no
    H29 H29 3.5280 . 2_566 no
    H30 C4 3.0955 . 2_656 no
    H30 C5 3.5026 . 2_656 no
    H30 C36 3.4998 . 2_566 no
    H30 H2 2.6082 . 2_656 no
    H30 H3 3.3859 . 2_656 no
    H30 H27 2.8246 . 2_566 no
    H30 F1 3.0422 . 2_566 no
    H30 F3A 2.8743 . 2_566 no
    H30 F5A 3.0320 . 2_566 no
    H30 F5B 2.6662 . 2_566 no
    H31 C5 3.4828 . 1_455 no
    H31 C5 3.1244 . 2_656 no
    H31 H3 2.6516 . 1_455 no
    H31 H3 2.8164 . 2_656 no
    H31 H4 3.4594 . 1_455 no
    H31 H31 3.4258 . 2_556 no
    H31 F2 3.3095 . 1_545 no
    H31 F5A 2.4978 . 1_545 no
    H31 F5A 2.6496 . 2_566 no
    H31 F5B 3.0853 . 1_545 no
    H31 F5B 2.9450 . 2_566 no
    H31 F4B 2.8906 . 1_545 no
    H32 C5 3.3832 . 1_455 no
    H32 H3 2.6823 . 1_455 no
    H32 F2 2.4759 . 1_545 no
    H32 F5A 3.2900 . 1_545 no
    H32 F5B 3.2309 . 1_545 no
    H32 F4B 3.5552 . 1_545 no
    H33 O4 3.1173 . 1_554 no
    H33 N9 2.7344 . 2_565 no
    H33 C35 3.2930 . 2_566 no
    H33 C45 3.3502 . 2_565 no
    H33 H1 3.2088 . 2_656 no
    H33 H2 3.2848 . 2_656 no
    H33 H25 3.4515 . 1_554 no
    H33 H26 2.8514 . 2_566 no
    H34 P2 3.2603 . . no
    H34 F7 2.5425 . . no
    H34 F9 2.6887 . . no
    H34 F12 2.7654 . . no
    H34 C34 3.5179 . 2_566 no
    H34 C35 3.2586 . 2_566 no
    H34 H1 3.2673 . 2_656 no
    H34 H2 3.5553 . 2_656 no
    H34 H17 3.3965 . 2_566 no
    H34 H26 3.2659 . 2_566 no
    H35 F7 3.2461 . . no
    H35 F12 3.4236 . . no
    H35 O4 3.0350 . 1_554 no
    H35 N3 3.5993 . 2_656 no
    H35 C3 3.4876 . 2_656 no
    H35 C13 3.0356 . 2_656 no
    H35 C14 2.7558 . 2_656 no
    H35 C15 3.1086 . 2_656 no
    H35 H1 2.5949 . 2_656 no
    H35 H9 3.3512 . 2_656 no
    H35 H10 2.9290 . 2_656 no
    H35 H11 3.4665 . 2_656 no
    H35 H25 3.4775 . 1_554 no
    H38 N9 2.8462 . 2_565 no
    H38 C14 3.3959 . 1_464 no
    H38 C15 3.4932 . 1_464 no
    H38 C45 3.3547 . 2_565 no
    H38 H10 2.7206 . 1_464 no
    H38 H11 2.9225 . 1_464 no
    H38 H22 2.9583 . 2_556 no
    H38 H23 3.1272 . 2_556 no
    H38 H26 3.0667 . 2_566 no
    H38 F3B 3.5630 . 2_566 no
    H39 C31 3.5636 . 2_556 no
    H39 C32 3.3517 . 2_556 no
    H39 H7 3.1383 . 2_566 no
    H39 H11 3.3439 . 2_556 no
    H39 H22 3.1323 . 2_556 no
    H39 H23 2.7093 . 2_556 no
    H39 H26 3.1507 . 2_566 no
    H39 F3A 3.4081 . 2_566 no
    H39 F6A 2.3027 . 2_566 no
    H39 F3B 2.3891 . 2_566 no
    H39 F6B 3.2370 . 2_566 no
    H40 O2 3.5771 . 2_566 no
    H40 C11 3.1720 . 2_566 no
    H40 C12 3.1106 . 2_566 no
    H40 C14 3.4696 . 1_464 no
    H40 C35 3.0553 . 2_566 no
    H40 H7 2.8800 . 2_566 no
    H40 H8 2.7360 . 2_566 no
    H40 H10 2.5725 . 1_464 no
    H40 H26 2.6812 . 2_566 no
    H40 F6A 3.3050 . 2_566 no
    H40 F3B 3.2607 . 2_566 no
    H36 C14 3.0672 . 1_464 no
    H36 C15 3.2982 . 1_464 no
    H36 C26 3.4627 . 2_466 no
    H36 H10 2.5380 . 1_464 no
    H36 H11 3.0003 . 1_464 no
    H36 H18 3.1190 . 2_466 no
    H36 H19 2.7967 . 2_466 no
    H36 H23 3.0941 . 1_464 no
    H37 F12 3.4898 . 1_455 no
    H37 C15 3.2897 . 2_556 no
    H37 C25 3.4960 . 2_466 no
    H37 H7 3.5453 . 2_566 no
    H37 H11 2.3990 . 2_556 no
    H37 H12 3.5851 . 2_556 no
    H37 H18 2.6773 . 2_466 no
    H37 H19 3.4997 . 2_466 no
    H37 F6A 3.4063 . 2_566 no
    P1 H3 3.5755 . 1_465 no
    P1 H4 3.5058 . 2_666 no
    P1 H7 3.5139 . . no
    P1 H13 3.3459 . 1_565 no
    P1 H27 3.2570 . . no
    F1 H4 3.0143 . 2_666 no
    F1 H5 2.8878 . 2_666 no
    F1 H7 2.8959 . . no
    F1 H27 2.4004 . . no
    F1 H30 3.0422 . 2_566 no
    F2 H3 3.3537 . 1_465 no
    F2 H12 3.0908 . 1_565 no
    F2 H13 2.7553 . 1_565 no
    F2 H23 3.2779 . 1_565 no
    F2 H24 3.5383 . 1_565 no
    F2 H31 3.3095 . 1_565 no
    F2 H32 2.4759 . 1_565 no
    F3A H2 2.5611 . 1_465 no
    F3A H3 3.0177 . 1_465 no
    F3A H22 3.4596 . 1_565 no
    F3A H26 3.1953 . . no
    F3A H27 2.5260 . . no
    F3A H30 2.8743 . 2_566 no
    F3A H39 3.4081 . 2_566 no
    F4A H4 2.8145 . 2_666 no
    F4A H5 2.8851 . 2_666 no
    F4A H12 3.3497 . 1_565 no
    F4A H13 2.2874 . 1_565 no
    F4A H14 3.1493 . 1_565 no
    F5A H3 2.5432 . 1_465 no
    F5A H3 3.1651 . 2_666 no
    F5A H4 2.7736 . 2_666 no
    F5A H30 3.0320 . 2_566 no
    F5A H31 2.4978 . 1_565 no
    F5A H31 2.6496 . 2_566 no
    F5A H32 3.2900 . 1_565 no
    F6A H6 3.5475 . . no
    F6A H7 2.4430 . . no
    F6A H12 3.1062 . 1_565 no
    F6A H13 3.5324 . 1_565 no
    F6A H27 3.2554 . . no
    F6A H39 2.3027 . 2_566 no
    F6A H40 3.3050 . 2_566 no
    F6A H37 3.4063 . 2_566 no
    F5B H2 2.7228 . 1_465 no
    F5B H3 2.1793 . 1_465 no
    F5B H27 3.3770 . . no
    F5B H30 2.6662 . 2_566 no
    F5B H31 3.0853 . 1_565 no
    F5B H31 2.9450 . 2_566 no
    F5B H32 3.2309 . 1_565 no
    F3B H2 3.5049 . 1_465 no
    F3B H7 3.0365 . . no
    F3B H22 3.2863 . 1_565 no
    F3B H26 2.8322 . . no
    F3B H27 2.4780 . . no
    F3B H38 3.5630 . 2_566 no
    F3B H39 2.3891 . 2_566 no
    F3B H40 3.2607 . 2_566 no
    F4B H3 3.5285 . 2_666 no
    F4B H4 2.5255 . 2_666 no
    F4B H5 3.2710 . 2_666 no
    F4B H13 2.6564 . 1_565 no
    F4B H14 3.0212 . 1_565 no
    F4B H31 2.8906 . 1_565 no
    F4B H32 3.5552 . 1_565 no
    F6B H5 3.5009 . 2_666 no
    F6B H6 3.1287 . . no
    F6B H7 2.8279 . . no
    F6B H12 2.6744 . 1_565 no
    F6B H13 2.6781 . 1_565 no
    F6B H39 3.2370 . 2_566 no
loop_
    _geom_angle_atom_site_label_1
    _geom_angle_atom_site_label_2
    _geom_angle_atom_site_label_3
    _geom_angle_site_symmetry_1
    _geom_angle_site_symmetry_2
    _geom_angle_site_symmetry_3
    _geom_angle
    _geom_angle_publ_flag
    N1 Ru1 N2 . . . 76.63(16) ?
    N1 Ru1 N3 . . . 96.64(15) ?
    N1 Ru1 N4 . . . 89.32(16) ?
    N1 Ru1 C1 . . . 172.8(2) ?
    N1 Ru1 C2 . . . 94.8(2) ?
    N2 Ru1 N3 . . . 169.50(18) ?
    N2 Ru1 N4 . . . 93.4(2) ?
    N2 Ru1 C1 . . . 96.3(2) ?
    N2 Ru1 C2 . . . 92.9(3) ?
    N3 Ru1 N4 . . . 78.34(17) ?
    N3 Ru1 C1 . . . 90.5(2) ?
    N3 Ru1 C2 . . . 95.7(2) ?
    N4 Ru1 C1 . . . 92.3(2) ?
    N4 Ru1 C2 . . . 173.2(3) ?
    C1 Ru1 C2 . . . 84.3(3) ?
    O1 Ru2 N5 . . . 164.54(18) ?
    O1 Ru2 N6 . . . 90.68(16) ?
    O1 Ru2 N7 . . . 89.50(15) ?
    O1 Ru2 N8 . . . 81.85(15) ?
    O1 Ru2 C23 . . . 97.35(18) ?
    N5 Ru2 N6 . . . 78.35(15) ?
    N5 Ru2 N7 . . . 99.72(15) ?
    N5 Ru2 N8 . . . 87.88(15) ?
    N5 Ru2 C23 . . . 94.02(19) ?
    N6 Ru2 N7 . . . 171.39(17) ?
    N6 Ru2 N8 . . . 93.36(16) ?
    N6 Ru2 C23 . . . 92.5(2) ?
    N7 Ru2 N8 . . . 78.14(17) ?
    N7 Ru2 C23 . . . 96.0(2) ?
    N8 Ru2 C23 . . . 174.1(3) ?
    F7 P2 F8 . . . 177.8(4) ?
    F7 P2 F9 . . . 90.5(4) ?
    F7 P2 F10 . . . 87.2(4) ?
    F7 P2 F11 . . . 90.6(4) ?
    F7 P2 F12 . . . 87.8(3) ?
    F8 P2 F9 . . . 89.6(4) ?
    F8 P2 F10 . . . 92.7(4) ?
    F8 P2 F11 . . . 91.6(4) ?
    F8 P2 F12 . . . 90.0(3) ?
    F9 P2 F10 . . . 177.6(5) ?
    F9 P2 F11 . . . 93.4(5) ?
    F9 P2 F12 . . . 89.0(5) ?
    F10 P2 F11 . . . 87.4(4) ?
    F10 P2 F12 . . . 90.2(3) ?
    F11 P2 F12 . . . 177.2(3) ?
    Ru2 O1 C1 . . . 121.5(4) ?
    O5 O5 C46 2_465 . . 90(4) ?
    O5 O5 C46 2_465 . 2_465 57(3) ?
    C46 O5 C46 . . 2_465 147(2) ?
    Ru1 N1 C3 . . . 125.6(4) ?
    Ru1 N1 C7 . . . 115.0(3) ?
    C3 N1 C7 . . . 119.1(4) ?
    Ru1 N2 C8 . . . 117.5(4) ?
    Ru1 N2 C12 . . . 124.1(5) ?
    C8 N2 C12 . . . 118.4(6) ?
    Ru1 N3 C13 . . . 125.0(4) ?
    Ru1 N3 C17 . . . 116.6(3) ?
    C13 N3 C17 . . . 118.4(5) ?
    Ru1 N4 C18 . . . 114.0(3) ?
    Ru1 N4 C22 . . . 127.1(5) ?
    C18 N4 C22 . . . 118.8(6) ?
    Ru2 N5 C24 . . . 126.1(4) ?
    Ru2 N5 C28 . . . 115.1(3) ?
    C24 N5 C28 . . . 118.8(5) ?
    Ru2 N6 C29 . . . 116.0(3) ?
    Ru2 N6 C33 . . . 124.7(4) ?
    C29 N6 C33 . . . 119.2(5) ?
    Ru2 N7 C34 . . . 125.5(3) ?
    Ru2 N7 C38 . . . 116.1(4) ?
    C34 N7 C38 . . . 118.0(5) ?
    Ru2 N8 C39 . . . 114.3(4) ?
    Ru2 N8 C43 . . . 127.0(3) ?
    C39 N8 C43 . . . 118.7(4) ?
    Ru1 C1 O1 . . . 112.6(4) ?
    Ru1 C1 O2 . . . 125.0(5) ?
    O1 C1 O2 . . . 122.4(5) ?
    Ru1 C2 O3 . . . 178.3(6) ?
    N1 C3 C4 . . . 122.7(5) ?
    C3 C4 C5 . . . 118.8(5) ?
    C4 C5 C6 . . . 119.4(5) ?
    C5 C6 C7 . . . 119.0(6) ?
    N1 C7 C6 . . . 121.0(4) ?
    N1 C7 C8 . . . 115.3(5) ?
    C6 C7 C8 . . . 123.7(6) ?
    N2 C8 C7 . . . 115.3(6) ?
    N2 C8 C9 . . . 121.3(5) ?
    C7 C8 C9 . . . 123.3(6) ?
    C8 C9 C10 . . . 119.8(7) ?
    C9 C10 C11 . . . 119.1(7) ?
    C10 C11 C12 . . . 119.1(6) ?
    N2 C12 C11 . . . 122.4(7) ?
    N3 C13 C14 . . . 123.0(6) ?
    C13 C14 C15 . . . 118.9(5) ?
    C14 C15 C16 . . . 118.6(6) ?
    C15 C16 C17 . . . 120.3(6) ?
    N3 C17 C16 . . . 120.7(4) ?
    N3 C17 C18 . . . 115.2(5) ?
    C16 C17 C18 . . . 124.0(6) ?
    N4 C18 C17 . . . 115.7(6) ?
    N4 C18 C19 . . . 121.8(5) ?
    C17 C18 C19 . . . 122.4(6) ?
    C18 C19 C20 . . . 118.8(8) ?
    C19 C20 C21 . . . 119.2(7) ?
    C20 C21 C22 . . . 119.6(6) ?
    N4 C22 C21 . . . 121.8(7) ?
    Ru2 C23 O4 . . . 177.9(5) ?
    N5 C24 C25 . . . 122.7(6) ?
    C24 C25 C26 . . . 118.8(5) ?
    C25 C26 C27 . . . 119.4(5) ?
    C26 C27 C28 . . . 119.0(5) ?
    N5 C28 C27 . . . 121.3(4) ?
    N5 C28 C29 . . . 115.2(5) ?
    C27 C28 C29 . . . 123.6(5) ?
    N6 C29 C28 . . . 115.3(5) ?
    N6 C29 C30 . . . 120.3(4) ?
    C28 C29 C30 . . . 124.4(5) ?
    C29 C30 C31 . . . 120.1(6) ?
    C30 C31 C32 . . . 118.9(6) ?
    C31 C32 C33 . . . 119.1(5) ?
    N6 C33 C32 . . . 122.4(6) ?
    N7 C34 C35 . . . 122.5(5) ?
    C34 C35 C36 . . . 119.2(7) ?
    C35 C36 C37 . . . 119.2(6) ?
    C36 C37 C38 . . . 119.0(5) ?
    N7 C38 C37 . . . 122.0(6) ?
    N7 C38 C39 . . . 115.5(5) ?
    C37 C38 C39 . . . 122.5(5) ?
    N8 C39 C38 . . . 115.5(4) ?
    N8 C39 C40 . . . 120.8(5) ?
    C38 C39 C40 . . . 123.7(5) ?
    C39 C40 C41 . . . 119.6(5) ?
    C40 C41 C42 . . . 119.4(5) ?
    C41 C42 C43 . . . 118.8(6) ?
    N8 C43 C42 . . . 122.7(5) ?
    N9 C45 C44 . . . 179.2(10) ?
    O5 C46 O5 . . 2_465 32.5(14) ?
    O5 C46 C47 . . . 130(3) ?
    O5 C46 C47 2_465 . . 98.0(19) ?
    F1 P1 F2 . . . 179.08(16) ?
    F1 P1 F3A . . . 89.7(3) ?
    F1 P1 F4A . . . 88.9(3) ?
    F1 P1 F5A . . . 88.9(2) ?
    F1 P1 F6A . . . 90.8(3) ?
    F1 P1 F5B . . . 95.1(19) ?
    F1 P1 F3B . . . 90.1(15) ?
    F1 P1 F4B . . . 95.9(15) ?
    F1 P1 F6B . . . 90.3(16) ?
    F2 P1 F3A . . . 90.6(3) ?
    F2 P1 F4A . . . 90.7(3) ?
    F2 P1 F5A . . . 90.3(2) ?
    F2 P1 F6A . . . 90.1(3) ?
    F2 P1 F5B . . . 84.4(19) ?
    F2 P1 F3B . . . 90.7(15) ?
    F2 P1 F4B . . . 83.3(15) ?
    F2 P1 F6B . . . 90.1(16) ?
    F3A P1 F4A . . . 175.8(2) ?
    F3A P1 F5A . . . 88.1(3) ?
    F3A P1 F6A . . . 92.0(3) ?
    F3A P1 F6B . . . 132.6(13) ?
    F4A P1 F5A . . . 87.9(3) ?
    F4A P1 F6A . . . 92.1(3) ?
    F5A P1 F6A . . . 179.6(3) ?
    F5B P1 F3B . . . 89.4(19) ?
    F5B P1 F4B . . . 91(2) ?
    F5B P1 F6B . . . 174(3) ?
    F3B P1 F4B . . . 174(2) ?
    F3B P1 F6B . . . 93.0(17) ?
    F4B P1 F6B . . . 86.5(18) ?
    N1 C3 H1 . . . 118.658 no
    C4 C3 H1 . . . 118.656 no
    C3 C4 H2 . . . 120.578 no
    C5 C4 H2 . . . 120.589 no
    C4 C5 H3 . . . 120.305 no
    C6 C5 H3 . . . 120.297 no
    C5 C6 H4 . . . 120.497 no
    C7 C6 H4 . . . 120.492 no
    C8 C9 H5 . . . 120.094 no
    C10 C9 H5 . . . 120.106 no
    C9 C10 H6 . . . 120.464 no
    C11 C10 H6 . . . 120.465 no
    C10 C11 H7 . . . 120.465 no
    C12 C11 H7 . . . 120.472 no
    N2 C12 H8 . . . 118.827 no
    C11 C12 H8 . . . 118.822 no
    N3 C13 H9 . . . 118.490 no
    C14 C13 H9 . . . 118.502 no
    C13 C14 H10 . . . 120.535 no
    C15 C14 H10 . . . 120.540 no
    C14 C15 H11 . . . 120.700 no
    C16 C15 H11 . . . 120.712 no
    C15 C16 H12 . . . 119.836 no
    C17 C16 H12 . . . 119.836 no
    C18 C19 H13 . . . 120.587 no
    C20 C19 H13 . . . 120.572 no
    C19 C20 H14 . . . 120.429 no
    C21 C20 H14 . . . 120.418 no
    C20 C21 H15 . . . 120.221 no
    C22 C21 H15 . . . 120.200 no
    N4 C22 H16 . . . 119.096 no
    C21 C22 H16 . . . 119.087 no
    N5 C24 H17 . . . 118.659 no
    C25 C24 H17 . . . 118.648 no
    C24 C25 H18 . . . 120.615 no
    C26 C25 H18 . . . 120.613 no
    C25 C26 H19 . . . 120.302 no
    C27 C26 H19 . . . 120.297 no
    C26 C27 H20 . . . 120.494 no
    C28 C27 H20 . . . 120.495 no
    C29 C30 H21 . . . 119.928 no
    C31 C30 H21 . . . 119.933 no
    C30 C31 H22 . . . 120.537 no
    C32 C31 H22 . . . 120.538 no
    C31 C32 H23 . . . 120.452 no
    C33 C32 H23 . . . 120.448 no
    N6 C33 H24 . . . 118.798 no
    C32 C33 H24 . . . 118.810 no
    N7 C34 H25 . . . 118.728 no
    C35 C34 H25 . . . 118.731 no
    C34 C35 H26 . . . 120.408 no
    C36 C35 H26 . . . 120.430 no
    C35 C36 H27 . . . 120.379 no
    C37 C36 H27 . . . 120.380 no
    C36 C37 H28 . . . 120.493 no
    C38 C37 H28 . . . 120.485 no
    C39 C40 H29 . . . 120.220 no
    C41 C40 H29 . . . 120.209 no
    C40 C41 H30 . . . 120.321 no
    C42 C41 H30 . . . 120.327 no
    C41 C42 H31 . . . 120.607 no
    C43 C42 H31 . . . 120.599 no
    N8 C43 H32 . . . 118.646 no
    C42 C43 H32 . . . 118.631 no
    C45 C44 H33 . . . 109.471 no
    C45 C44 H34 . . . 109.465 no
    C45 C44 H35 . . . 109.473 no
    H33 C44 H34 . . . 109.479 no
    H33 C44 H35 . . . 109.475 no
    H34 C44 H35 . . . 109.465 no
    O5 C46 H36 . . . 104.825 no
    O5 C46 H37 . . . 104.829 no
    O5 C46 H36 2_465 . . 127.377 no
    O5 C46 H37 2_465 . . 113.162 no
    C47 C46 H36 . . . 104.824 no
    C47 C46 H37 . . . 104.828 no
    H36 C46 H37 . . . 105.787 no
    C46 C47 H38 . . . 109.469 no
    C46 C47 H39 . . . 109.461 no
    C46 C47 H40 . . . 109.471 no
    H38 C47 H39 . . . 109.482 no
    H38 C47 H40 . . . 109.472 no
    H39 C47 H40 . . . 109.472 no
loop_
    _geom_torsion_atom_site_label_1
    _geom_torsion_atom_site_label_2
    _geom_torsion_atom_site_label_3
    _geom_torsion_atom_site_label_4
    _geom_torsion_site_symmetry_1
    _geom_torsion_site_symmetry_2
    _geom_torsion_site_symmetry_3
    _geom_torsion_site_symmetry_4
    _geom_torsion
    _geom_torsion_publ_flag
    N1 Ru1 N2 C8 . . . . 2.2(4) no
    N1 Ru1 N2 C12 . . . . 180.0(5) no
    N2 Ru1 N1 C3 . . . . 174.8(4) no
    N2 Ru1 N1 C7 . . . . 1.1(3) no
    N1 Ru1 N3 C13 . . . . 93.4(3) no
    N1 Ru1 N3 C17 . . . . -85.6(3) no
    N3 Ru1 N1 C3 . . . . -13.4(4) no
    N3 Ru1 N1 C7 . . . . 172.9(3) no
    N1 Ru1 N4 C18 . . . . 96.0(3) no
    N1 Ru1 N4 C22 . . . . -87.8(4) no
    N4 Ru1 N1 C3 . . . . -91.6(4) no
    N4 Ru1 N1 C7 . . . . 94.7(3) no
    C2 Ru1 N1 C3 . . . . 83.0(4) no
    C2 Ru1 N1 C7 . . . . -90.7(3) no
    N2 Ru1 N4 C18 . . . . 172.6(3) no
    N2 Ru1 N4 C22 . . . . -11.2(4) no
    N4 Ru1 N2 C8 . . . . -86.3(4) no
    N4 Ru1 N2 C12 . . . . 91.5(4) no
    N2 Ru1 C1 O1 . . . . 121.0(3) no
    N2 Ru1 C1 O2 . . . . -57.2(4) no
    C1 Ru1 N2 C8 . . . . -179.0(4) no
    C1 Ru1 N2 C12 . . . . -1.2(5) no
    C2 Ru1 N2 C8 . . . . 96.5(4) no
    C2 Ru1 N2 C12 . . . . -85.7(4) no
    N3 Ru1 N4 C18 . . . . -0.9(3) no
    N3 Ru1 N4 C22 . . . . 175.3(4) no
    N4 Ru1 N3 C13 . . . . -178.6(3) no
    N4 Ru1 N3 C17 . . . . 2.4(3) no
    N3 Ru1 C1 O1 . . . . -51.0(3) no
    N3 Ru1 C1 O2 . . . . 130.8(4) no
    C1 Ru1 N3 C13 . . . . -86.4(3) no
    C1 Ru1 N3 C17 . . . . 94.6(3) no
    C2 Ru1 N3 C13 . . . . -2.2(3) no
    C2 Ru1 N3 C17 . . . . 178.9(3) no
    N4 Ru1 C1 O1 . . . . 27.4(3) no
    N4 Ru1 C1 O2 . . . . -150.9(4) no
    C1 Ru1 N4 C18 . . . . -91.0(3) no
    C1 Ru1 N4 C22 . . . . 85.2(4) no
    C2 Ru1 C1 O1 . . . . -146.7(4) no
    C2 Ru1 C1 O2 . . . . 35.1(4) no
    O1 Ru2 N6 C29 . . . . -166.8(3) no
    O1 Ru2 N6 C33 . . . . 9.0(3) no
    N6 Ru2 O1 C1 . . . . -134.0(3) no
    O1 Ru2 N7 C34 . . . . -96.4(3) no
    O1 Ru2 N7 C38 . . . . 76.5(3) no
    N7 Ru2 O1 C1 . . . . 54.6(3) no
    O1 Ru2 N8 C39 . . . . -90.1(3) no
    O1 Ru2 N8 C43 . . . . 91.2(3) no
    N8 Ru2 O1 C1 . . . . 132.7(3) no
    C23 Ru2 O1 C1 . . . . -41.4(3) no
    N5 Ru2 N6 C29 . . . . 2.2(3) no
    N5 Ru2 N6 C33 . . . . 178.0(4) no
    N6 Ru2 N5 C24 . . . . -179.8(4) no
    N6 Ru2 N5 C28 . . . . -1.0(3) no
    N5 Ru2 N7 C34 . . . . 96.1(3) no
    N5 Ru2 N7 C38 . . . . -91.0(3) no
    N7 Ru2 N5 C24 . . . . -8.4(4) no
    N7 Ru2 N5 C28 . . . . 170.4(3) no
    N5 Ru2 N8 C39 . . . . 101.5(3) no
    N5 Ru2 N8 C43 . . . . -77.2(3) no
    N8 Ru2 N5 C24 . . . . -86.0(3) no
    N8 Ru2 N5 C28 . . . . 92.8(3) no
    C23 Ru2 N5 C24 . . . . 88.4(4) no
    C23 Ru2 N5 C28 . . . . -92.8(3) no
    N6 Ru2 N8 C39 . . . . 179.7(3) no
    N6 Ru2 N8 C43 . . . . 1.0(3) no
    N8 Ru2 N6 C29 . . . . -85.0(3) no
    N8 Ru2 N6 C33 . . . . 90.9(3) no
    C23 Ru2 N6 C29 . . . . 95.8(3) no
    C23 Ru2 N6 C33 . . . . -88.4(4) no
    N7 Ru2 N8 C39 . . . . 1.2(3) no
    N7 Ru2 N8 C43 . . . . -177.6(3) no
    N8 Ru2 N7 C34 . . . . -178.2(3) no
    N8 Ru2 N7 C38 . . . . -5.3(3) no
    C23 Ru2 N7 C34 . . . . 1.0(4) no
    C23 Ru2 N7 C38 . . . . 173.9(3) no
    Ru2 O1 C1 Ru1 . . . . -173.50(17) no
    Ru2 O1 C1 O2 . . . . 4.8(6) no
    O5 O5 C46 O5 2_465 . . 2_465 0(2) no
    O5 O5 C46 C47 2_465 . . . 14(5) no
    C46 O5 O5 C46 . . 2_465 . 0.0(11) no
    O5 O5 C46 O5 2_465 . 2_465 2_465  0(3) no
    O5 O5 C46 C47 2_465 . 2_465 2_465 169(4) no
    C46 O5 O5 C46 2_465 . 2_465 2_465  0.0(11) no
    C46 O5 C46 O5 . . 2_465 2_465  0(4) no
    C46 O5 C46 C47 . . 2_465 2_465 169(5) no
    C46 O5 C46 O5 2_465 . . 2_465 0(3) no
    C46 O5 C46 C47 2_465 . . . 14(7) no
    Ru1 N1 C3 C4 . . . . -173.8(3) no
    Ru1 N1 C7 C6 . . . . 174.4(3) no
    Ru1 N1 C7 C8 . . . . -3.9(5) no
    C3 N1 C7 C6 . . . . 0.2(7) no
    C3 N1 C7 C8 . . . . -178.1(4) no
    C7 N1 C3 C4 . . . . -0.3(8) no
    Ru1 N2 C8 C7 . . . . -4.9(8) no
    Ru1 N2 C8 C9 . . . . 178.4(5) no
    Ru1 N2 C12 C11 . . . . -176.8(4) no
    C8 N2 C12 C11 . . . . 0.9(10) no
    C12 N2 C8 C7 . . . . 177.2(6) no
    C12 N2 C8 C9 . . . . 0.5(10) no
    Ru1 N3 C13 C14 . . . . -178.0(3) no
    Ru1 N3 C17 C16 . . . . 177.3(3) no
    Ru1 N3 C17 C18 . . . . -3.4(5) no
    C13 N3 C17 C16 . . . . -1.8(6) no
    C13 N3 C17 C18 . . . . 177.6(4) no
    C17 N3 C13 C14 . . . . 1.0(7) no
    Ru1 N4 C18 C17 . . . . -0.6(5) no
    Ru1 N4 C18 C19 . . . . 177.7(3) no
    Ru1 N4 C22 C21 . . . . -176.0(3) no
    C18 N4 C22 C21 . . . . 0.0(7) no
    C22 N4 C18 C17 . . . . -177.1(4) no
    C22 N4 C18 C19 . . . . 1.2(7) no
    Ru2 N5 C24 C25 . . . . -179.6(3) no
    Ru2 N5 C28 C27 . . . . 179.3(3) no
    Ru2 N5 C28 C29 . . . . -0.1(5) no
    C24 N5 C28 C27 . . . . -1.8(6) no
    C24 N5 C28 C29 . . . . 178.7(4) no
    C28 N5 C24 C25 . . . . 1.7(7) no
    Ru2 N6 C29 C28 . . . . -2.9(5) no
    Ru2 N6 C29 C30 . . . . 176.2(3) no
    Ru2 N6 C33 C32 . . . . -176.7(3) no
    C29 N6 C33 C32 . . . . -0.9(7) no
    C33 N6 C29 C28 . . . . -179.0(4) no
    C33 N6 C29 C30 . . . . 0.1(6) no
    Ru2 N7 C34 C35 . . . . 171.1(3) no
    Ru2 N7 C38 C37 . . . . -170.5(3) no
    Ru2 N7 C38 C39 . . . . 8.3(5) no
    C34 N7 C38 C37 . . . . 2.9(6) no
    C34 N7 C38 C39 . . . . -178.2(4) no
    C38 N7 C34 C35 . . . . -1.7(7) no
    Ru2 N8 C39 C38 . . . . 2.8(5) no
    Ru2 N8 C39 C40 . . . . -176.1(3) no
    Ru2 N8 C43 C42 . . . . 176.2(3) no
    C39 N8 C43 C42 . . . . -2.5(7) no
    C43 N8 C39 C38 . . . . -178.3(4) no
    C43 N8 C39 C40 . . . . 2.8(6) no
    N1 C3 C4 C5 . . . . 1.1(8) no
    C3 C4 C5 C6 . . . . -1.7(8) no
    C4 C5 C6 C7 . . . . 1.6(9) no
    C5 C6 C7 N1 . . . . -0.9(8) no
    C5 C6 C7 C8 . . . . 177.3(5) no
    N1 C7 C8 N2 . . . . 5.8(8) no
    N1 C7 C8 C9 . . . . -177.6(5) no
    C6 C7 C8 N2 . . . . -172.4(5) no
    C6 C7 C8 C9 . . . . 4.2(10) no
    N2 C8 C9 C10 . . . . -1.8(11) no
    C7 C8 C9 C10 . . . . -178.2(6) no
    C8 C9 C10 C11 . . . . 1.6(11) no
    C9 C10 C11 C12 . . . . -0.2(11) no
    C10 C11 C12 N2 . . . . -1.1(11) no
    N3 C13 C14 C15 . . . . 0.4(7) no
    C13 C14 C15 C16 . . . . -1.0(8) no
    C14 C15 C16 C17 . . . . 0.3(8) no
    C15 C16 C17 N3 . . . . 1.1(8) no
    C15 C16 C17 C18 . . . . -178.1(5) no
    N3 C17 C18 N4 . . . . 2.6(6) no
    N3 C17 C18 C19 . . . . -175.7(4) no
    C16 C17 C18 N4 . . . . -178.1(5) no
    C16 C17 C18 C19 . . . . 3.6(8) no
    N4 C18 C19 C20 . . . . -1.7(8) no
    C17 C18 C19 C20 . . . . 176.5(4) no
    C18 C19 C20 C21 . . . . 0.9(8) no
    C19 C20 C21 C22 . . . . 0.2(9) no
    C20 C21 C22 N4 . . . . -0.7(9) no
    N5 C24 C25 C26 . . . . -0.1(8) no
    C24 C25 C26 C27 . . . . -1.4(8) no
    C25 C26 C27 C28 . . . . 1.2(7) no
    C26 C27 C28 N5 . . . . 0.4(7) no
    C26 C27 C28 C29 . . . . 179.8(4) no
    N5 C28 C29 N6 . . . . 2.0(6) no
    N5 C28 C29 C30 . . . . -177.0(4) no
    C27 C28 C29 N6 . . . . -177.4(4) no
    C27 C28 C29 C30 . . . . 3.5(7) no
    N6 C29 C30 C31 . . . . 0.5(7) no
    C28 C29 C30 C31 . . . . 179.5(4) no
    C29 C30 C31 C32 . . . . -0.3(7) no
    C30 C31 C32 C33 . . . . -0.6(8) no
    C31 C32 C33 N6 . . . . 1.2(8) no
    N7 C34 C35 C36 . . . . -0.4(8) no
    C34 C35 C36 C37 . . . . 1.1(8) no
    C35 C36 C37 C38 . . . . 0.1(8) no
    C36 C37 C38 N7 . . . . -2.2(7) no
    C36 C37 C38 C39 . . . . 179.0(4) no
    N7 C38 C39 N8 . . . . -7.3(6) no
    N7 C38 C39 C40 . . . . 171.5(4) no
    C37 C38 C39 N8 . . . . 171.6(4) no
    C37 C38 C39 C40 . . . . -9.6(7) no
    N8 C39 C40 C41 . . . . -1.2(7) no
    C38 C39 C40 C41 . . . . -179.9(4) no
    C39 C40 C41 C42 . . . . -0.9(8) no
    C40 C41 C42 C43 . . . . 1.2(8) no
    C41 C42 C43 N8 . . . . 0.5(8) no
loop_
    _geom_hbond_atom_site_label_d
    _geom_hbond_atom_site_label_h
    _geom_hbond_atom_site_label_a
    _geom_hbond_site_symmetry_a
    _geom_hbond_distance_dh
    _geom_hbond_distance_ha
    _geom_hbond_distance_da
    _geom_hbond_angle_dha
    C5 H3 F5A 1_645 0.95 2.54 3.390(8) 149
    C5 H3 F5B 1_645 0.95 2.18 2.91(4) 133
    C6 H4 F4B 2_666 0.95 2.52 2.88(3) 102
    C11 H7 F6A 1_555 0.95 2.44 3.269(8) 145
    C12 H8 O2 . 0.95 2.49 3.241(9) 136
    C13 H9 O2 2_657 0.95 2.39 3.105(6) 132
    C19 H13 F4A 1_545 0.95 2.29 3.077(9) 140
    C21 H15 F7 1_555 0.95 2.30 3.237(10) 170
    C25 H18 F12 2_566 0.95 2.44 3.130(8) 129
    C30 H21 O4 2_557 0.95 2.56 3.473(7) 162
    C33 H24 O1 . 0.95 2.47 3.035(7) 118
    C36 H27 F1 1_555 0.95 2.40 3.292(8) 156
    C36 H27 F3A 1_555 0.95 2.53 3.322(9) 141
    C36 H27 F3B 1_555 0.95 2.48 3.16(4) 128
    C37 H28 F11 1_555 0.95 2.49 3.205(9) 132
    C42 H31 F5A 1_545 0.95 2.50 3.320(8) 145
    C43 H32 F2 1_545 0.95 2.48 3.223(7) 135
    C44 H34 F7 1_555 0.98 2.54 3.318(10) 136
    C47 H39 F6A 2_566 0.98 2.30 3.18(3) 148
    C47 H39 F3B 2_566 0.98 2.39 3.19(4) 139
_iucr_refine_instructions_details
;
TITL User-defined
    shelxl.res
    created by SHELXL-2018/3 at 10:55:03 on 27-Jun-2018
CELL  0.71075 13.31511 13.98782 14.96210 77.380 89.711 65.354
ZERR  2 0.00024 0.00026 0.00027 0.001 0.001 0.001
LATT 1
SFAC RU C H N O P F
UNIT 4 94 64 18 9 4 24
SHEL 99999.000000 0.000000
L.S. 10
FMAP 2
PLAN -90
WPDB -2
HTAB
BOND $H
CONF
LIST 4
TEMP -180
ACTA
SIZE 0.200 0.200 0.200
EADP C8 C9 C10 C11 C12
SIMU 0.0100 0.0200 O5 C46 C47
free C46 O5_$1
eqiv $1   -x-1, -y+1, -z
WGHT    0.035200   16.638500
FVAR       1.06149   0.90802
PART 0
RU1   1    0.524235    0.069848    0.782772    11.00000    0.01871    0.02358 =
         0.03387   -0.00483    0.00938   -0.01019
RU2   1    0.138343    0.158746    0.834997    11.00000    0.01634    0.02772 =
         0.02381    0.00086    0.00159   -0.01239
P1    6    0.218509    0.761703    0.628857    11.00000    0.03133    0.02093 =
         0.03188   -0.01117    0.00935   -0.01443
P2    6    0.263481    0.422625    0.358825    11.00000    0.04590    0.04232 =
         0.06373   -0.01590    0.01332   -0.02476
F1    7    0.204953    0.686875    0.567662    11.00000    0.06001    0.04452 =
         0.05479   -0.03039    0.02343   -0.03770
F2    7    0.231088    0.838065    0.688609    11.00000    0.06291    0.04352 =
         0.04239   -0.02245    0.01249   -0.03328
PART 1
F3A   7    0.125783    0.745746    0.690169    21.00000    0.06936    0.06693 =
         0.05874   -0.03451    0.04034   -0.05063
F4A   7    0.303736    0.783065    0.561864    21.00000    0.05915    0.08048 =
         0.05465   -0.03809    0.03160   -0.05474
F5A   7    0.120025    0.865368    0.561552    21.00000    0.05495    0.03882 =
         0.04735   -0.00690   -0.00487   -0.00699
F6A   7    0.312723    0.662105    0.692826    21.00000    0.08131    0.03418 =
         0.06529   -0.00967   -0.02237    0.01048
PART 2
F5B   7    0.097237    0.832672    0.623150   -21.00000    0.04254
F3B   7    0.206575    0.681820    0.721129   -21.00000    0.03127
F4B   7    0.231310    0.838993    0.553078   -21.00000    0.02656
F6B   7    0.357466    0.692406    0.637465   -21.00000    0.04049
PART 0
F7    7    0.261227    0.317114    0.336970    11.00000    0.14489    0.04937 =
         0.06768    0.00515   -0.03170   -0.05201
F8    7    0.266995    0.527617    0.376461    11.00000    0.15403    0.09046 =
         0.10207   -0.05393    0.05595   -0.09360
F9    7    0.137240    0.486438    0.329882    11.00000    0.03952    0.08964 =
         0.29249   -0.03420    0.00722   -0.01473
F10   7    0.391874    0.354148    0.385960    11.00000    0.05821    0.11854 =
         0.09632   -0.02377   -0.00235   -0.01920
F11   7    0.246711    0.383788    0.463721    11.00000    0.15327    0.08941 =
         0.09961   -0.04458    0.07718   -0.07591
F12   7    0.285522    0.455911    0.254683    11.00000    0.13980    0.04334 =
         0.06365   -0.00405    0.01319   -0.03309
O1    5    0.304637    0.098224    0.805997    11.00000    0.04058    0.03399 =
         0.03657   -0.00458   -0.00336   -0.01682
O2    5    0.344751    0.195529    0.885866    11.00000    0.02527    0.03432 =
         0.03173   -0.01559    0.00363   -0.01337
O3    5    0.612506    0.072275    0.966011    11.00000    0.04448    0.05728 =
         0.04267   -0.02878    0.01419   -0.03078
O4    5    0.174558    0.162736    1.031303    11.00000    0.03719    0.05041 =
         0.02888   -0.00440    0.00158   -0.02909
O5    5   -0.532096    0.527199    0.003674    10.50000    0.17005
N1    4    0.680920    0.026816    0.724462    11.00000    0.02189    0.03045 =
         0.01864   -0.00829    0.00558   -0.01470
N2    4    0.520586    0.220037    0.717578    11.00000    0.03650    0.02466 =
         0.04881   -0.00624    0.01759   -0.01350
N3    4    0.535250   -0.084564    0.823989    11.00000    0.01732    0.02679 =
         0.02878   -0.00488    0.00363   -0.01132
N4    4    0.454044    0.053795    0.662836    11.00000    0.01828    0.03847 =
         0.03648    0.00583    0.00155   -0.01417
N5    4   -0.029482    0.189494    0.844517    11.00000    0.02226    0.02551 =
         0.02263   -0.00793    0.00510   -0.01603
N6    4    0.148126    0.003460    0.871619    11.00000    0.02227    0.02673 =
         0.02198   -0.00051    0.00402   -0.01294
N7    4    0.120800    0.314305    0.778749    11.00000    0.01948    0.02929 =
         0.02988   -0.00416    0.00136   -0.01457
N8    4    0.111469    0.172205    0.692025    11.00000    0.01813    0.02084 =
         0.02601   -0.00227    0.00426   -0.00550
N9    4    0.112586    0.553640    0.005683    11.00000    0.08736    0.06386 =
         0.06250   -0.01033   -0.00276   -0.04618
C1    2    0.371574    0.130946    0.834241    11.00000    0.03413    0.03096 =
         0.03441   -0.00253    0.00110   -0.01476
C2    2    0.579300    0.072778    0.896145    11.00000    0.03166    0.03209 =
         0.04078   -0.01401    0.01948   -0.01835
C3    2    0.761711   -0.073551    0.736794    11.00000    0.02207    0.03550 =
         0.02405   -0.00749    0.00383   -0.01247
AFIX  43
H1    3    0.747897   -0.132664    0.769103    11.00000   -1.20000
AFIX   0
C4    2    0.864006   -0.094624    0.704575    11.00000    0.02470    0.04757 =
         0.02683   -0.01257    0.00403   -0.01079
AFIX  43
H2    3    0.919121   -0.166947    0.713532    11.00000   -1.20000
AFIX   0
C5    2    0.885081   -0.008841    0.659037    11.00000    0.02540    0.05959 =
         0.03157   -0.02048    0.01164   -0.02373
AFIX  43
H3    3    0.955771   -0.021304    0.637718    11.00000   -1.20000
AFIX   0
C6    2    0.801917    0.095988    0.644645    11.00000    0.03561    0.05016 =
         0.02638   -0.01404    0.01153   -0.02906
AFIX  43
H4    3    0.814381    0.155811    0.612028    11.00000   -1.20000
AFIX   0
C7    2    0.700099    0.111986    0.678746    11.00000    0.03006    0.03577 =
         0.02111   -0.01015    0.00690   -0.02119
C8    2    0.607790    0.219622    0.671117    11.00000    0.05555    0.03311 =
         0.05467   -0.00716    0.01810   -0.02216
C9    2    0.611009    0.315488    0.623994    11.00000    0.05555    0.03311 =
         0.05467   -0.00716    0.01810   -0.02216
AFIX  43
H5    3    0.674063    0.313663    0.593105    11.00000   -1.20000
AFIX   0
C10   2    0.523035    0.412572    0.622220    11.00000    0.05555    0.03311 =
         0.05467   -0.00716    0.01810   -0.02216
AFIX  43
H6    3    0.523624    0.478448    0.588949    11.00000   -1.20000
AFIX   0
C11   2    0.434354    0.413367    0.668995    11.00000    0.05555    0.03311 =
         0.05467   -0.00716    0.01810   -0.02216
AFIX  43
H7    3    0.372522    0.479817    0.668822    11.00000   -1.20000
AFIX   0
C12   2    0.435914    0.315561    0.716831    11.00000    0.05555    0.03311 =
         0.05467   -0.00716    0.01810   -0.02216
AFIX  43
H8    3    0.374732    0.316521    0.750181    11.00000   -1.20000
AFIX   0
C13   2    0.575809   -0.150316    0.908103    11.00000    0.02304    0.03203 =
         0.02548   -0.00523    0.00359   -0.01350
AFIX  43
H9    3    0.599389   -0.123632    0.953173    11.00000   -1.20000
AFIX   0
C14   2    0.584716   -0.254456    0.931872    11.00000    0.03186    0.03039 =
         0.03176   -0.00069    0.00391   -0.00932
AFIX  43
H10   3    0.613397   -0.298321    0.992174    11.00000   -1.20000
AFIX   0
C15   2    0.551202   -0.294308    0.866482    11.00000    0.04578    0.03177 =
         0.03922   -0.00837    0.01091   -0.02085
AFIX  43
H11   3    0.557543   -0.366315    0.880716    11.00000   -1.20000
AFIX   0
C16   2    0.508467   -0.227317    0.780339    11.00000    0.03859    0.03932 =
         0.03704   -0.01604    0.00857   -0.02533
AFIX  43
H12   3    0.484717   -0.253080    0.734630    11.00000   -1.20000
AFIX   0
C17   2    0.499935   -0.122342    0.759996    11.00000    0.02185    0.03649 =
         0.02759   -0.00729    0.00657   -0.01792
C18   2    0.452472   -0.044374    0.671093    11.00000    0.02371    0.04855 =
         0.02822   -0.00034    0.00250   -0.02261
C19   2    0.406166   -0.067693    0.600676    11.00000    0.03552    0.07095 =
         0.03137   -0.00792    0.00161   -0.03564
AFIX  43
H13   3    0.407602   -0.137347    0.607089    11.00000   -1.20000
AFIX   0
C20   2    0.357618    0.012573    0.520557    11.00000    0.03715    0.10041 =
         0.03030   -0.00472   -0.00428   -0.04131
AFIX  43
H14   3    0.324347   -0.001088    0.471680    11.00000   -1.20000
AFIX   0
C21   2    0.358334    0.111782    0.512923    11.00000    0.03125    0.08038 =
         0.03967    0.01755   -0.00637   -0.02525
AFIX  43
H15   3    0.325274    0.167626    0.458676    11.00000   -1.20000
AFIX   0
C22   2    0.407777    0.130131    0.585116    11.00000    0.02326    0.05436 =
         0.04075    0.01184   -0.00303   -0.01669
AFIX  43
H16   3    0.408696    0.198795    0.579030    11.00000   -1.20000
AFIX   0
C23   2    0.162634    0.160482    0.955239    11.00000    0.02125    0.03480 =
         0.03482    0.00167   -0.00103   -0.01941
C24   2   -0.115243    0.286955    0.829379    11.00000    0.02831    0.02673 =
         0.03820   -0.01041    0.00757   -0.01403
AFIX  43
H17   3   -0.101227    0.349456    0.812258    11.00000   -1.20000
AFIX   0
C25   2   -0.223328    0.300607    0.837580    11.00000    0.02423    0.03088 =
         0.04245   -0.00943    0.00394   -0.00952
AFIX  43
H18   3   -0.282499    0.371111    0.826383    11.00000   -1.20000
AFIX   0
C26   2   -0.243906    0.210089    0.862314    11.00000    0.02039    0.04313 =
         0.03151   -0.00708    0.00071   -0.01738
AFIX  43
H19   3   -0.317485    0.217442    0.869709    11.00000   -1.20000
AFIX   0
C27   2   -0.156309    0.108241    0.876305    11.00000    0.02503    0.03190 =
         0.02488   -0.00760    0.00250   -0.01943
AFIX  43
H20   3   -0.169201    0.045016    0.892232    11.00000   -1.20000
AFIX   0
C28   2   -0.049524    0.099981    0.866708    11.00000    0.02324    0.02621 =
         0.01806   -0.00627    0.00206   -0.01571
C29   2    0.049703   -0.004175    0.880278    11.00000    0.02257    0.02861 =
         0.01739   -0.00451    0.00299   -0.01475
C30   2    0.047227   -0.104721    0.899222    11.00000    0.03165    0.03108 =
         0.02540   -0.00589    0.00477   -0.01986
AFIX  43
H21   3   -0.021706   -0.109574    0.904678    11.00000   -1.20000
AFIX   0
C31   2    0.144687   -0.197716    0.910161    11.00000    0.04364    0.02910 =
         0.03008   -0.00632    0.00688   -0.01780
AFIX  43
H22   3    0.143568   -0.266835    0.923388    11.00000   -1.20000
AFIX   0
C32   2    0.243853   -0.188686    0.901573    11.00000    0.03207    0.02744 =
         0.03483   -0.00604    0.00455   -0.00593
AFIX  43
H23   3    0.312074   -0.251587    0.909381    11.00000   -1.20000
AFIX   0
C33   2    0.242526   -0.087506    0.881583    11.00000    0.02396    0.03258 =
         0.02617   -0.00420    0.00380   -0.01162
AFIX  43
H24   3    0.310821   -0.081618    0.874546    11.00000   -1.20000
AFIX   0
C34   2    0.129239    0.382424    0.826345    11.00000    0.02951    0.03544 =
         0.03770   -0.00976    0.00385   -0.01925
AFIX  43
H25   3    0.133891    0.362853    0.891629    11.00000   -1.20000
AFIX   0
C35   2    0.131398    0.479919    0.783785    11.00000    0.03808    0.03721 =
         0.04929   -0.01571    0.00596   -0.02440
AFIX  43
H26   3    0.137004    0.526312    0.819397    11.00000   -1.20000
AFIX   0
C36   2    0.125310    0.508754    0.689132    11.00000    0.04040    0.03073 =
         0.05678   -0.00383    0.00418   -0.02436
AFIX  43
H27   3    0.128021    0.574670    0.658752    11.00000   -1.20000
AFIX   0
C37   2    0.115215    0.440668    0.638915    11.00000    0.03693    0.03111 =
         0.03813    0.00173    0.00127   -0.02174
AFIX  43
H28   3    0.110975    0.459089    0.573618    11.00000   -1.20000
AFIX   0
C38   2    0.111352    0.344701    0.685420    11.00000    0.02242    0.02348 =
         0.03131    0.00021   -0.00007   -0.01261
C39   2    0.098990    0.268679    0.637340    11.00000    0.01589    0.02309 =
         0.02890   -0.00037    0.00075   -0.00682
C40   2    0.074216    0.291739    0.543068    11.00000    0.03223    0.02703 =
         0.02975    0.00314   -0.00418   -0.01265
AFIX  43
H29   3    0.064270    0.359872    0.505563    11.00000   -1.20000
AFIX   0
C41   2    0.064121    0.215400    0.504155    11.00000    0.03904    0.03891 =
         0.02689   -0.00401    0.00018   -0.01754
AFIX  43
H30   3    0.046179    0.230656    0.439701    11.00000   -1.20000
AFIX   0
C42   2    0.080288    0.116498    0.559572    11.00000    0.04353    0.03401 =
         0.03497   -0.01376    0.01097   -0.01972
AFIX  43
H31   3    0.075045    0.062197    0.533828    11.00000   -1.20000
AFIX   0
C43   2    0.104088    0.097898    0.652577    11.00000    0.03698    0.02234 =
         0.03234   -0.00533    0.01003   -0.01157
AFIX  43
H32   3    0.115817    0.029450    0.690564    11.00000   -1.20000
AFIX   0
C44   2    0.133564    0.382654    0.127992    11.00000    0.04625    0.04535 =
         0.06236   -0.00972    0.00013   -0.01531
AFIX 137
H33   3    0.072587    0.363899    0.115932    11.00000   -1.20000
H34   3    0.131198    0.396800    0.189474    11.00000   -1.20000
H35   3    0.204582    0.322364    0.124697    11.00000   -1.20000
AFIX   0
C45   2    0.122143    0.479240    0.059343    11.00000    0.04715    0.04927 =
         0.05363   -0.02400    0.00181   -0.02386
C46   2   -0.479486    0.538071    0.080360    11.00000    0.20241
AFIX  23
H36   3   -0.507989    0.617170    0.073694    11.00000   -1.20000
H37   3   -0.512406    0.511545    0.134195    11.00000   -1.20000
AFIX   0
C47   2   -0.369145    0.497571    0.108611    11.00000    0.23480
AFIX 137
H38   3   -0.325856    0.485665    0.055669    11.00000   -1.20000
H39   3   -0.346676    0.428724    0.154445    11.00000   -1.20000
H40   3   -0.355734    0.549266    0.135989    11.00000   -1.20000
AFIX   0
HKLF 4
REM  User-defined
REM wR2 = 0.1400, GooF = S = 1.065, Restrained GooF = 1.066 for all data
REM R1 = 0.0623 for 10548 Fo > 4sig(Fo) and 0.0651 for all 11139 data
REM 674 parameters refined using 2 restraints
END
WGHT      0.0339     15.4170
REM Instructions for potential hydrogen bonds
EQIV $3 x+1, y-1, z
HTAB C4 F3A_$3
HTAB C11 F6A
HTAB C12 O2
EQIV $4 -x+1, -y, -z+2
HTAB C13 O2_$4
EQIV $5 x, y-1, z
HTAB C19 F4A_$5
HTAB C21 F7
HTAB C22 N2
EQIV $6 -x, -y+1, -z+1
HTAB C25 F12_$6
EQIV $7 -x, -y, -z+2
HTAB C30 O4_$7
HTAB C33 O1
HTAB C37 F11
HTAB C42 F5A_$5
HTAB C43 F2_$5
HTAB C43 N6
HTAB C44 F7
HTAB C47 F6A_$6
HTAB C47 F3B_$6
REM Highest difference peak  3.143,  deepest hole -2.410,  1-sigma level  0.121
Q1    1   0.4960  0.0959  0.7330  11.00000  0.05    3.14
Q2    1   0.1292  0.2046  0.8591  11.00000  0.05    2.52
Q3    1   0.2969  0.1446  0.8488  11.00000  0.05    1.87
Q4    1   0.5178  0.0279  0.7560  11.00000  0.05    1.77
Q5    1   0.3611  0.1014  0.7797  11.00000  0.05    1.47
Q6    1   0.3384  0.1380  0.7711  11.00000  0.05    1.44
Q7    1  -0.5575  0.4393  0.8638  11.00000  0.05    1.16
Q8    1  -0.5793  0.5074  0.9423  11.00000  0.05    1.10
Q9    1   0.3990  0.3122  0.6763  11.00000  0.05    1.10
Q10   1   0.5373  0.1088  0.8479  11.00000  0.05    1.07
Q11   1   0.3640  0.0859  0.9210  11.00000  0.05    1.03
Q12   1  -0.1949  0.6553  0.6331  11.00000  0.05    1.00
Q13   1   0.5734  0.1371  0.9234  11.00000  0.05    0.91
Q14   1   0.3962  0.4112  0.6293  11.00000  0.05    0.87
Q15   1  -0.4317  0.4170  0.9301  11.00000  0.05    0.80
Q16   1  -0.1479  0.4657  0.6302  11.00000  0.05    0.75
Q17   1  -0.3399  0.6037  0.5772  11.00000  0.05    0.73
Q18   1  -0.1730  0.5743  0.5696  11.00000  0.05    0.67
Q19   1   0.5756  0.3566  0.6218  11.00000  0.05    0.61
Q20   1  -0.2351  0.2743  0.9202  11.00000  0.05    0.61
Q21   1  -0.3588  0.6840  0.6384  11.00000  0.05    0.60
Q22   1   0.1443  0.0572  0.8788  11.00000  0.05    0.60
Q23   1  -0.7439  0.6534  0.7401  11.00000  0.05    0.60
Q24   1   0.4608  0.4209  0.6218  11.00000  0.05    0.60
Q25   1   0.3796  0.0602  0.4936  11.00000  0.05    0.59
Q26   1   0.5604  0.0757  0.7823  11.00000  0.05    0.59
Q27   1   0.4786  0.0025  0.6502  11.00000  0.05    0.58
Q28   1   0.1791  0.1122  0.8669  11.00000  0.05    0.57
Q29   1  -0.3470  0.5364  0.7092  11.00000  0.05    0.55
Q30   1   0.1412  0.0837  0.8001  11.00000  0.05    0.55
Q31   1   0.6026  0.0744  0.8297  11.00000  0.05    0.54
Q32   1   0.4986  0.0726  0.8084  11.00000  0.05    0.53
Q33   1   0.1061  0.1414  0.8417  11.00000  0.05    0.51
Q34   1   0.4168  0.0940  0.5454  11.00000  0.05    0.51
Q35   1  -0.2125  0.5137  0.7311  11.00000  0.05    0.50
Q36   1   0.3788 -0.0384  0.5043  11.00000  0.05    0.50
Q37   1  -0.2631  0.6836  0.6858  11.00000  0.05    0.49
Q38   1   0.2215  0.1551  0.8571  11.00000  0.05    0.48
Q39   1   0.0744  0.2103  0.7969  11.00000  0.05    0.48
Q40   1   0.4798  0.2430  0.6741  11.00000  0.05    0.47
Q41   1   0.4512  0.4129  0.7057  11.00000  0.05    0.45
Q42   1   0.8969 -0.0586  0.7066  11.00000  0.05    0.44
Q43   1   0.4774  0.1997  0.7007  11.00000  0.05    0.43
Q44   1  -0.6636  0.7298  0.6063  11.00000  0.05    0.43
Q45   1  -0.1271  0.4984  0.7089  11.00000  0.05    0.43
Q46   1   0.4499  0.1044  0.6246  11.00000  0.05    0.42
Q47   1   0.0946  0.3105  0.6607  11.00000  0.05    0.42
Q48   1  -0.7334  0.7015  0.6707  11.00000  0.05    0.42
Q49   1   0.1196  0.1036  0.6007  11.00000  0.05    0.41
Q50   1   0.1424  0.2197  1.0431  11.00000  0.05    0.41
Q51   1  -0.8973  0.8137  0.6667  11.00000  0.05    0.40
Q52   1   0.0943  0.3543  0.8004  11.00000  0.05    0.40
Q53   1   0.4360 -0.1240  0.5910  11.00000  0.05    0.39
Q54   1  -0.0060  0.0404  0.8724  11.00000  0.05    0.39
Q55   1   0.1215  0.1612  0.7499  11.00000  0.05    0.39
Q56   1   0.5227 -0.1123  0.7968  11.00000  0.05    0.39
Q57   1  -0.1375  0.5712  0.6532  11.00000  0.05    0.38
Q58   1   0.1419  0.2006  0.9792  11.00000  0.05    0.38
Q59   1   0.1440  0.1728  0.7960  11.00000  0.05    0.38
Q60   1   0.0182  0.1813  0.8507  11.00000  0.05    0.38
Q61   1   0.4768  0.0572  0.6788  11.00000  0.05    0.38
Q62   1   0.4591 -0.0779  0.6360  11.00000  0.05    0.37
Q63   1   0.6359  0.0411  0.7501  11.00000  0.05    0.37
Q64   1   0.2588 -0.0706  0.9223  11.00000  0.05    0.37
Q65   1   0.4934  0.0784  0.6707  11.00000  0.05    0.37
Q66   1   0.1386  0.1159  0.6673  11.00000  0.05    0.36
Q67   1  -0.8200  0.8591  0.5679  11.00000  0.05    0.36
Q68   1   0.5613 -0.1976  0.9176  11.00000  0.05    0.35
Q69   1   0.8631  0.0380  0.6832  11.00000  0.05    0.35
Q70   1   0.3556 -0.0036  0.5593  11.00000  0.05    0.34
Q71   1   0.5795 -0.2711  0.8844  11.00000  0.05    0.34
Q72   1   0.6230 -0.3336  1.0499  11.00000  0.05    0.34
Q73   1   0.4378  0.3133  0.7544  11.00000  0.05    0.34
Q74   1   0.0360  0.1771  0.8693  11.00000  0.05    0.34
Q75   1   0.1061  0.2183  0.6627  11.00000  0.05    0.34
Q76   1   0.4461 -0.0547  0.7317  11.00000  0.05    0.34
Q77   1  -0.2890  0.5390  0.7672  11.00000  0.05    0.33
Q78   1  -0.2035  0.6453  0.8294  11.00000  0.05    0.33
Q79   1   0.0992  0.3976  0.6620  11.00000  0.05    0.33
Q80   1   0.1033  0.3237  0.7361  11.00000  0.05    0.33
Q81   1  -0.6768  0.7247  0.6998  11.00000  0.05    0.33
Q82   1   0.3404  0.1141  0.5332  11.00000  0.05    0.33
Q83   1  -0.8987  0.8867  0.5429  11.00000  0.05    0.32
Q84   1  -0.2205  0.2428  0.8563  11.00000  0.05    0.32
Q85   1   0.5199  0.1720  0.7392  11.00000  0.05    0.32
Q86   1   0.0854  0.2775  0.5952  11.00000  0.05    0.32
Q87   1  -0.6389  0.5443  0.9917  11.00000  0.05    0.31
Q88   1   0.1237  0.0404  0.7800  11.00000  0.05    0.31
Q89   1   0.2216  0.6009  0.5950  11.00000  0.05    0.31
Q90   1   0.1278  0.1313  0.9086  11.00000  0.05    0.31
;
