# Supplementary material for: Crystal structure of a dinuclear ruthenium(II) complex with a bent CO2 2− bridge
Source: Acta Crystallogr E Crystallogr Commun. 2018 Jul 13;74(Pt 8):1097–100. doi: 10.1107/S2056989018009921 (PMC6072990; doi:10.1107/S2056989018009921)
Supplement: Supplementary file 2 [file e-74-01097-Isup2.hkl]

#
# h,k,l, Fc-squared, Fo-squared, sigma(Fo-squared), status flag
#
data_I
_shelx_title ' User-defined'
_shelx_refln_list_code          4
_shelx_F_calc_maximum      244.85
_exptl_crystal_F_000      1278.00
_reflns_d_resolution_high  0.7700

loop_
 _space_group_symop_operation_xyz
 'x, y, z'
 '-x, -y, -z'

_cell_length_a    13.3151
_cell_length_b    13.9878
_cell_length_c    14.9621
_cell_angle_alpha  77.380
_cell_angle_beta   89.711
_cell_angle_gamma  65.354

_shelx_F_squared_multiplier     1.000

loop_
 _refln_index_h
 _refln_index_k
 _refln_index_l
 _refln_F_squared_calc
 _refln_F_squared_meas
 _refln_F_squared_sigma
 _refln_observed_status
   2   0   0         83.69        143.44         3.59 o
   4   0   0       9441.25      10976.57       326.16 o
   5   0   0      20499.19      22150.86       423.72 o
   6   0   0         19.96         31.74         4.37 o
   7   0   0       3310.19       3073.32        51.33 o
   8   0   0      11583.03      12339.20       226.69 o
   9   0   0        459.79        520.67        12.04 o
  10   0   0       1123.33        943.31        28.83 o
  11   0   0       4464.56       4329.11        96.68 o
  12   0   0       1982.51       1928.82        45.41 o
  13   0   0        208.37        186.92        11.37 o
  14   0   0         23.05         35.62        10.53 o
  15   0   0        970.06        763.31        32.36 o
 -14   1   0        101.89        139.21        13.98 o
 -13   1   0          2.63         30.55        13.83 o
 -12   1   0         11.46          9.55         5.76 o
 -11   1   0       3135.93       3339.02        98.47 o
 -10   1   0         37.88         26.30         6.67 o
  -9   1   0          1.20         44.42        11.67 o
  -8   1   0       2336.17       2714.40        50.14 o
  -7   1   0       4393.88       4706.69        80.34 o
  -6   1   0          0.69         15.86         3.31 o
  -5   1   0       7554.94       8513.71       147.53 o
  -4   1   0        322.59        595.06        11.70 o
  -3   1   0       4876.68       5402.84        76.75 o
  -2   1   0      25713.09      28817.82       698.94 o
   2   1   0       2869.81       2935.01        30.96 o
   4   1   0         60.74         25.99         1.87 o
   5   1   0       6613.19       6972.20       117.08 o
   6   1   0      20466.55      23675.47       459.30 o
   7   1   0        394.10        364.24         7.88 o
   8   1   0       3530.85       3421.80        57.34 o
   9   1   0        871.96       1150.56        26.40 o
  10   1   0       1418.18       1159.22        21.39 o
  11   1   0        234.56        166.31         9.99 o
  12   1   0        742.90        755.76        20.34 o
  13   1   0       3396.42       3391.46        79.10 o
  14   1   0         12.63         64.45         9.81 o
  15   1   0        189.30        110.30        13.03 o
  16   1   0       1412.64       1115.36        43.98 o
 -14   2   0         71.55         37.56         8.15 o
 -13   2   0       1060.56       1222.14        32.37 o
 -12   2   0         23.13         20.34         6.85 o
 -11   2   0         49.11         32.47         7.17 o
 -10   2   0        562.48        528.89        16.90 o
  -9   2   0        664.85        722.15        15.35 o
  -8   2   0        814.91        819.74        16.22 o
  -7   2   0         14.74         28.51         3.89 o
  -6   2   0        334.83        395.65         8.96 o
  -5   2   0      29805.17      31854.22       651.88 o
  -4   2   0       1968.53       1990.58        33.11 o
  -3   2   0        182.32        217.42         8.87 o
  -2   2   0      14644.44      13876.00       450.16 o
  -1   2   0      11225.08      12237.59       239.82 o
   0   2   0        119.29         97.42         2.61 o
   1   2   0       2314.45       2309.47        24.75 o
   2   2   0        355.08        584.94        13.82 o
   3   2   0       1684.29       1405.26        15.21 o
   4   2   0        249.94        184.45         3.42 o
   5   2   0       6847.51       6969.95       119.56 o
   6   2   0        709.12       1091.46        18.40 o
   7   2   0        243.01        326.46         9.50 o
   8   2   0        393.33        424.25         8.74 o
   9   2   0         84.35        146.67        10.43 o
  10   2   0       2656.98       2901.16       127.94 o
  11   2   0       3585.53       3585.29        63.11 o
  12   2   0         82.23         65.15         5.13 o
  13   2   0       1989.88       2143.04        70.86 o
  14   2   0       1635.43       1560.12        56.31 o
  15   2   0         17.09         15.63         8.06 o
  16   2   0        909.17        708.25        31.77 o
 -14   3   0         41.40         36.40        11.86 o
 -13   3   0        770.21        772.48        37.62 o
 -12   3   0        437.78        461.00        17.85 o
 -11   3   0        274.32        321.11        15.84 o
 -10   3   0       4751.28       4473.85       102.42 o
  -9   3   0          1.64         20.60         3.99 o
  -8   3   0        334.55        365.09        10.09 o
  -7   3   0      11458.77      11688.73       217.09 o
  -6   3   0        368.70        349.08         9.02 o
  -5   3   0        316.43        383.66        10.83 o
  -4   3   0       5662.03       5404.03        92.00 o
  -3   3   0          0.07         18.39         3.40 o
  -2   3   0       8291.57       8042.47       303.01 o
  -1   3   0          9.25         43.93         5.01 o
   0   3   0      19156.44      20189.31       379.87 o
   2   3   0        177.04        118.72         3.51 o
   3   3   0      26173.53      25090.28       594.78 o
   4   3   0       2829.44       2581.51        75.61 o
   5   3   0       8029.44       9375.29       137.36 o
   6   3   0       1890.20       1900.28        34.13 o
   7   3   0        147.30        128.18         3.86 o
   8   3   0       9090.13       8458.37       147.06 o
   9   3   0        270.59        142.28         4.68 o
  10   3   0        469.45        434.22         9.51 o
  11   3   0       5000.13       4814.43        84.51 o
  12   3   0        477.59        461.79        13.32 o
  13   3   0       1591.01       1546.50        52.57 o
  14   3   0       3571.56       3432.26       113.19 o
  15   3   0          4.65         17.71        10.53 o
  16   3   0        858.16        794.03        34.43 o
 -13   4   0         28.34         32.44         8.77 o
 -12   4   0       1304.14       1378.28        45.06 o
 -11   4   0         37.19         63.50         7.92 o
 -10   4   0        730.44        725.72        21.90 o
  -9   4   0        556.57        578.25        23.13 o
  -8   4   0        436.25        415.43        10.85 o
  -7   4   0       3749.41       4022.86        92.48 o
  -6   4   0       1303.28       1575.95        35.12 o
  -5   4   0       1295.62       1283.03        23.49 o
  -4   4   0       4052.13       3522.08        60.06 o
  -3   4   0        321.59        270.89        19.92 o
  -2   4   0         29.28         54.68         4.38 o
  -1   4   0       5845.30       6177.12       105.01 o
   0   4   0       4757.25       5494.00        92.25 o
   1   4   0       6129.44       7026.56       119.75 o
   2   4   0        305.25        289.65         5.92 o
   3   4   0       7495.72       7399.15       106.79 o
   4   4   0       1312.46       1173.66        51.31 o
   5   4   0       3684.55       3821.02        77.11 o
   6   4   0       3282.12       3160.51        92.99 o
   7   4   0         75.85        163.99         3.91 o
   8   4   0        230.70        145.00         4.48 o
   9   4   0       7031.99       6371.92       378.66 o
  10   4   0         45.49         41.54         2.84 o
  11   4   0       1052.58        985.22        19.83 o
  12   4   0       2089.08       2156.83        47.52 o
  13   4   0          0.22          1.74         7.47 o
  14   4   0       3378.15       3377.91       110.66 o
  15   4   0        182.60        250.76        15.08 o
  16   4   0          0.56         12.71         8.38 o
 -12   5   0       1928.11       1888.42        60.55 o
 -11   5   0        696.48        762.80        24.32 o
 -10   5   0        341.34        353.06        15.68 o
  -9   5   0       2045.47       1851.36        72.61 o
  -8   5   0        168.44        133.19        10.00 o
  -7   5   0          1.70         40.68         5.29 o
  -6   5   0       1885.59       1878.78       108.60 o
  -5   5   0       2275.91       2177.29        51.18 o
  -4   5   0       3667.25       3150.08        55.08 o
  -3   5   0       1550.39       1527.24        27.42 o
  -2   5   0       5251.45       5000.57        85.24 o
  -1   5   0       1449.25       1251.56        23.53 o
   0   5   0       6645.53       6839.03       117.49 o
   1   5   0      19351.41      20998.04       402.33 o
   2   5   0        334.99        265.85         7.77 o
   3   5   0      18841.23      17704.80       334.28 o
   4   5   0       7644.48       7154.99       103.46 o
   5   5   0        850.70       1141.39        25.23 o
   6   5   0       3122.45       3178.74        65.24 o
   7   5   0       1056.87       1378.37        42.57 o
   8   5   0         26.79         79.40         5.20 o
   9   5   0       4493.71       3747.45       156.11 o
  10   5   0        965.41        974.64        51.10 o
  11   5   0        637.94        581.80        15.46 o
  12   5   0       2283.31       2355.36        51.81 o
  13   5   0        235.45        152.88         7.90 o
  14   5   0        288.17        401.09        19.97 o
  15   5   0        645.55        825.77        33.56 o
  16   5   0        179.63        146.65        12.93 o
  17   5   0         26.32         31.27         8.91 o
 -12   6   0         67.22         76.84        12.20 o
 -11   6   0       1002.10       1034.92        31.25 o
 -10   6   0        144.96        134.11        10.82 o
  -9   6   0         77.44         43.23        10.13 o
  -8   6   0        424.44        355.09        14.46 o
  -7   6   0       2077.74       1902.59        44.78 o
  -6   6   0       2163.55       2104.98        39.81 o
  -5   6   0         42.94         48.62         5.10 o
  -4   6   0       8737.70       8875.03       163.13 o
  -3   6   0        330.37        368.85        13.70 o
  -2   6   0       1345.35       1314.89        24.28 o
  -1   6   0       5802.22       6767.66       119.08 o
   0   6   0         10.19         70.75         5.57 o
   1   6   0      27700.36      29352.23       593.46 o
   2   6   0      15253.55      18330.97       347.48 o
   3   6   0       1137.93        937.33        30.04 o
   4   6   0      29255.68      28059.62       526.16 o
   5   6   0       2013.46       1990.02        32.12 o
   6   6   0        500.70        532.09        14.38 o
   7   6   0      11049.50      11249.56       249.81 o
   8   6   0        982.89        850.07        20.49 o
   9   6   0       1360.47       1390.47        31.22 o
  10   6   0       3296.65       3345.77        71.32 o
  11   6   0        545.01        454.80        13.32 o
  12   6   0       1741.94       1784.77        40.52 o
  13   6   0         22.29         59.21         5.67 o
  14   6   0       1185.35       1239.17        46.28 o
  15   6   0        382.17        450.40        23.44 o
  16   6   0        969.01        818.87        34.64 o
  17   6   0         65.42         54.56        12.32 o
 -11   7   0        105.23         69.07        10.41 o
 -10   7   0          2.79         -0.96        20.40 o
  -9   7   0        270.51        314.27        19.03 o
  -8   7   0        132.98        119.64        10.66 o
  -7   7   0       1446.61       1433.65        29.22 o
  -6   7   0        987.15       1156.06        23.98 o
  -5   7   0        314.73        314.72        10.01 o
  -4   7   0       6563.55       5993.95       163.06 o
  -3   7   0        467.42        547.61        13.91 o
  -2   7   0         27.64         45.48         5.21 o
  -1   7   0      14368.23      13924.71       352.43 o
   0   7   0        597.97        673.38        18.71 o
   1   7   0       6183.14       5315.50       381.76 o
   2   7   0      17575.80      17348.96      1039.25 o
   3   7   0       1304.00       1062.15        25.59 o
   4   7   0       5862.15       5914.43       101.19 o
   5   7   0       5631.63       5205.94       140.18 o
   6   7   0        310.99        391.61        18.95 o
   7   7   0       4009.35       3940.63        83.80 o
   8   7   0        171.20        389.92        12.75 o
   9   7   0        515.25        433.33        20.26 o
  10   7   0       3011.31       3277.13        71.26 o
  11   7   0         32.75         28.47         5.25 o
  12   7   0        502.62        411.10        28.33 o
  13   7   0        154.48        250.35         9.67 o
  14   7   0       2863.71       2834.25        94.48 o
  15   7   0         98.34        107.20        11.56 o
  16   7   0        316.64        246.11        16.37 o
  17   7   0       1272.06       1053.71        42.84 o
 -10   8   0        111.99        115.24        11.63 o
  -9   8   0        504.00        560.21        19.81 o
  -8   8   0         30.90         38.51        11.15 o
  -7   8   0         83.23         73.38         9.96 o
  -6   8   0        793.06        912.50        26.69 o
  -5   8   0        119.42        123.67        13.06 o
  -4   8   0       5275.29       4993.60        92.30 o
  -3   8   0       1731.15       1764.20        33.85 o
  -2   8   0          1.30         17.48         5.95 o
  -1   8   0      13313.19      12948.46       244.37 o
   0   8   0       3278.82       3344.93        92.45 o
   1   8   0          6.01         23.93         5.95 o
   2   8   0       3539.67       3179.87        72.27 o
   3   8   0        112.34        175.34         6.49 o
   4   8   0        809.35        776.12        15.50 o
   5   8   0        546.95        432.79         9.60 o
   6   8   0       1220.91       1038.63        44.46 o
   7   8   0          6.73         22.75        10.47 o
   8   8   0       2454.48       3082.01        67.30 o
   9   8   0       2206.46       2162.56        49.16 o
  10   8   0        178.14        200.79         9.27 o
  11   8   0        523.45        572.56        16.52 o
  12   8   0       1237.98       1596.44        59.17 o
  13   8   0         24.88         28.24         5.99 o
  14   8   0       2695.79       2622.67       167.87 o
  15   8   0       2145.42       2179.36        76.13 o
  16   8   0          3.08         16.01        10.99 o
  17   8   0       1262.38       1079.04        43.93 o
  -9   9   0        266.08        250.07        19.11 o
  -8   9   0        262.50        312.27        31.01 o
  -7   9   0        226.28        175.38        17.73 o
  -6   9   0        767.43        708.98        17.66 o
  -5   9   0        116.59        103.70        12.79 o
  -4   9   0         97.82         86.89         7.52 o
  -3   9   0       9005.04       8565.04       162.55 o
  -2   9   0        455.81        466.01        13.10 o
  -1   9   0        172.57        163.47         8.33 o
   0   9   0        545.13        704.35        31.05 o
   1   9   0         34.07         47.10         6.20 o
   2   9   0       1892.61       1696.37        32.22 o
   3   9   0       1423.91       1474.62        27.56 o
   4   9   0       5751.98       5699.21       100.66 o
   5   9   0        486.50        421.02        17.76 o
   6   9   0        651.43        633.33        21.82 o
   7   9   0       4419.73       4158.42       150.80 o
   8   9   0       2946.70       2080.83       570.83 o
   9   9   0       3073.03       2878.07        64.80 o
  10   9   0       3348.83       3385.58        76.47 o
  11   9   0        390.99        361.41        16.66 o
  12   9   0       3132.24       2929.15        66.50 o
  13   9   0       1324.86       1329.95        86.34 o
  14   9   0        319.24        261.71        14.48 o
  15   9   0       3900.13       3891.92       134.07 o
  16   9   0        355.00        330.28        21.18 o
  17   9   0        531.70        480.92        25.48 o
  -8  10   0        535.03        503.10        21.14 o
  -7  10   0          6.82         11.84         8.52 o
  -6  10   0        102.03        125.77        11.42 o
  -5  10   0       1617.82       1577.31        40.17 o
  -4  10   0         28.11         43.05         6.94 o
  -3  10   0       1165.59       1342.48        29.41 o
  -2  10   0       1371.33       1325.50        51.24 o
  -1  10   0        133.79        188.08        12.66 o
   0  10   0        115.50        115.72         7.88 o
   1  10   0        975.50        965.81        21.00 o
   2  10   0       2240.91       2183.34        41.50 o
   3  10   0       1961.89       1959.36        36.36 o
   4  10   0        902.63        674.95        15.01 o
   5  10   0       4209.14       4223.90        75.21 o
   6  10   0        116.76         91.70         4.66 o
   7  10   0       1044.07       1058.83        45.05 o
   8  10   0         88.47         38.88         8.01 o
   9  10   0       1472.47       1438.87        35.70 o
  10  10   0       3159.81       3301.42        79.90 o
  11  10   0          7.78         12.03         6.44 o
  12  10   0         19.14         38.27         7.24 o
  13  10   0       3530.56       3831.57        88.58 o
  14  10   0        196.53        253.18        21.52 o
  15  10   0       1059.11       1089.08        83.83 o
  16  10   0       1186.09       1248.75        48.57 o
  17  10   0          1.07         -9.39        10.14 o
  -7  11   0        438.29        349.32        16.50 o
  -6  11   0         47.88         77.57        20.89 o
  -5  11   0        312.28        281.72        11.47 o
  -4  11   0        124.35         98.68         8.05 o
  -3  11   0         73.76         85.86        10.35 o
  -2  11   0       1091.22        955.13        22.32 o
  -1  11   0         24.54         20.64         6.44 o
   0  11   0          3.57         23.81         6.50 o
   1  11   0       2250.28       2216.42        50.03 o
   2  11   0       2532.70       2670.64        50.66 o
   3  11   0          0.19         11.81         5.25 o
   4  11   0         27.88         56.32         5.39 o
   5  11   0       4272.66       4272.34        76.87 o
   6  11   0         32.16         39.79         7.99 o
   7  11   0        190.03        177.53         9.56 o
   8  11   0       6481.08       6679.16       152.30 o
   9  11   0          3.02         14.46         8.53 o
  10  11   0        778.41        711.67        34.72 o
  11  11   0       1354.37       1275.67        32.60 o
  12  11   0        149.91        233.88        11.82 o
  13  11   0       1462.82       1700.01        42.58 o
  14  11   0          3.99          6.86         6.73 o
  15  11   0        724.91        881.40        41.71 o
  16  11   0        413.72        479.48        27.14 o
  -6  12   0         37.18         28.76         9.71 o
  -5  12   0        110.47        145.93        21.12 o
  -4  12   0        120.23        149.18         9.23 o
  -3  12   0       1004.65       1050.55        25.65 o
  -2  12   0        615.00        662.72        50.14 o
  -1  12   0          9.11         13.53         6.16 o
   0  12   0       2593.50       2743.03        54.61 o
   1  12   0          8.32         24.98         6.72 o
   2  12   0        749.87        674.66        38.73 o
   3  12   0       2135.45       2131.94        41.95 o
   4  12   0        102.36        140.69        11.64 o
   5  12   0       1487.59       1557.82        30.93 o
   6  12   0         90.26         97.44         8.52 o
   7  12   0        315.32        248.56        22.28 o
   8  12   0       8944.15       8499.93       197.51 o
   9  12   0        165.80        194.21        12.96 o
  10  12   0        406.83        488.56        18.51 o
  11  12   0       5735.66       5940.68       137.80 o
  12  12   0        123.18        146.32        11.02 o
  13  12   0       1317.12       1298.07        34.81 o
  14  12   0        377.25        549.15        27.11 o
  15  12   0         34.19         27.17         8.07 o
  16  12   0        139.76        137.49        16.09 o
  -5  13   0        125.33        114.24        12.35 o
  -4  13   0        108.13        120.04         9.12 o
  -3  13   0        693.15        706.95        23.18 o
  -2  13   0        372.91        311.63        13.57 o
  -1  13   0         10.79         21.57         9.38 o
   0  13   0       2638.63       2765.79        55.35 o
   1  13   0        354.25        383.58        15.67 o
   2  13   0          8.84         37.68         7.30 o
   3  13   0       7479.94       7001.54       134.58 o
   4  13   0        431.86        431.17        12.79 o
   5  13   0        237.20        300.28        14.92 o
   6  13   0       4772.25       4313.08       180.17 o
   7  13   0         28.17         26.76         9.13 o
   8  13   0        882.38        832.90        25.27 o
   9  13   0        594.30        728.07        24.03 o
  10  13   0         42.75        105.23        11.93 o
  11  13   0       3495.86       3531.16        83.77 o
  12  13   0        156.61        186.60        11.84 o
  13  13   0        193.49        252.55        13.51 o
  14  13   0       1029.21       1072.54        30.73 o
  15  13   0        425.91        423.70        26.14 o
  16  13   0          8.33         11.43        12.20 o
  -3  14   0         29.86         37.60        11.87 o
  -2  14   0       1935.04       1705.19        38.95 o
  -1  14   0        194.38        196.68        10.51 o
   0  14   0        512.87        575.72        22.79 o
   1  14   0       1444.99       1461.99        32.17 o
   2  14   0         33.10         41.16         7.42 o
   3  14   0       2592.64       2465.93        49.66 o
   4  14   0        320.42        238.03        11.88 o
   5  14   0         70.64        120.72        18.94 o
   6  14   0       4310.74       4178.30       100.73 o
   7  14   0        202.83        147.18        11.83 o
   8  14   0        127.66        201.53        23.67 o
   9  14   0       3076.53       3131.48        75.98 o
  10  14   0        101.91        126.20        11.12 o
  11  14   0         27.63         72.95        11.33 o
  12  14   0        558.22        542.65        19.07 o
  13  14   0        578.13        655.77        23.35 o
  14  14   0          3.08         13.42         9.37 o
  15  14   0        151.58        177.99        13.35 o
  -2  15   0       1499.85       1500.70        67.75 o
  -1  15   0        393.33        344.19        19.57 o
   0  15   0         16.16         30.31         7.91 o
   1  15   0       2139.58       2151.81        46.33 o
   2  15   0        102.40         84.72        11.95 o
   3  15   0          9.47         18.28         6.71 o
   4  15   0        729.67        646.53        28.87 o
   5  15   0         13.51         31.95        14.70 o
   6  15   0         50.41         68.89        15.74 o
   7  15   0        193.27        157.32        24.76 o
   8  15   0        236.42        241.47        14.19 o
   9  15   0        573.00        561.18        21.72 o
  10  15   0         73.67        114.44        12.57 o
  11  15   0       1116.21       1065.90        50.97 o
  12  15   0        298.08        257.33        13.54 o
  13  15   0        561.40        641.73        27.48 o
  14  15   0        824.96        911.77        38.14 o
   0  16   0          0.03         -0.31         6.66 o
   1  16   0        399.53        406.65        15.25 o
   2  16   0        125.98        140.89         9.50 o
   3  16   0        249.43        203.58        14.76 o
   4  16   0        417.98        301.13        11.88 o
   5  16   0         74.20        170.34        12.54 o
   6  16   0        866.16        885.60        28.70 o
   7  16   0        308.39        281.04        15.96 o
   8  16   0          4.36         20.17        13.30 o
   9  16   0        389.34        469.15        19.74 o
  10  16   0         32.46         56.47        10.02 o
  11  16   0        373.90        421.53        30.71 o
  12  16   0         84.73        114.42        12.15 o
  13  16   0         89.67         92.12        25.36 o
   3  17   0         80.28         99.24         9.19 o
   4  17   0         20.35         63.39        14.74 o
   5  17   0         47.62         65.03        18.53 o
   6  17   0        629.49        608.01        37.08 o
   7  17   0         21.74         29.24        10.12 o
   8  17   0        138.45        205.98        18.03 o
   9  17   0        405.04        368.19        17.63 o
  10  17   0         11.84         13.46        28.20 o
  11  17   0        767.88        823.21        90.93 o
 -10 -17   1        185.87        128.56        13.53 o
  -9 -17   1        720.45        655.72        24.43 o
  -8 -17   1        388.80        336.86        28.44 o
  -7 -17   1        706.32        580.73        44.09 o
  -6 -17   1       1113.33       1143.39        36.45 o
  -5 -17   1         46.29         76.90        11.21 o
  -4 -17   1       1058.74        968.27        32.48 o
 -13 -16   1          2.21         24.07        10.00 o
 -12 -16   1        742.42        687.76        36.50 o
 -11 -16   1        454.41        425.09        21.40 o
 -10 -16   1         21.64         27.94         9.71 o
  -9 -16   1        735.50        741.04        67.37 o
  -8 -16   1        209.09        292.79        28.29 o
  -7 -16   1        232.13        207.30        17.64 o
  -6 -16   1        913.75        914.25        33.24 o
  -5 -16   1          6.53         27.56        22.74 o
  -4 -16   1        681.33        595.61        32.25 o
  -3 -16   1        405.62        378.04        13.30 o
  -2 -16   1         71.57         71.59         8.22 o
  -1 -16   1        358.36        285.18        19.54 o
 -14 -15   1       1217.12       1182.74        34.63 o
 -13 -15   1          0.04         20.22         9.19 o
 -12 -15   1        424.13        298.46        28.46 o
 -11 -15   1       2419.73       2502.74       128.09 o
 -10 -15   1         26.92         44.71        14.01 o
  -9 -15   1        876.46        782.94        60.95 o
  -8 -15   1       1638.38       1579.75        42.96 o
  -7 -15   1        262.66        274.93        14.91 o
  -6 -15   1        865.48        809.52        26.06 o
  -5 -15   1       1071.25       1127.76        33.56 o
  -4 -15   1          0.22          0.74         8.97 o
  -3 -15   1        567.75        478.65        14.94 o
  -2 -15   1          0.33         12.46        10.25 o
  -1 -15   1         11.02          9.24         7.97 o
   0 -15   1        113.44        109.17         9.71 o
   1 -15   1        207.43        215.34        19.18 o
 -15 -14   1        371.94        359.75        20.54 o
 -14 -14   1       1434.76       1466.55        40.58 o
 -13 -14   1       1651.82       1713.95        49.15 o
 -12 -14   1          0.22         15.23         9.42 o
 -11 -14   1       3036.23       3276.94       110.44 o
 -10 -14   1        252.21        320.20        53.40 o
  -9 -14   1       1129.57       1060.03        30.78 o
  -8 -14   1       4287.51       3927.91        95.10 o
  -7 -14   1        907.93        838.26        51.61 o
  -6 -14   1        747.79        858.56        27.28 o
  -5 -14   1       3273.02       3094.06        61.81 o
  -4 -14   1       1137.09        977.35        22.50 o
  -3 -14   1        100.15        153.75         9.64 o
  -2 -14   1        319.20        285.29        16.58 o
  -1 -14   1       1195.29       1208.32        66.46 o
   0 -14   1          3.47         15.29         7.31 o
   1 -14   1        237.00        189.93        10.90 o
   2 -14   1        630.16        603.94        18.93 o
   3 -14   1         10.93         38.36         8.38 o
 -15 -13   1        116.46        169.84        16.30 o
 -14 -13   1        189.12        243.00        13.16 o
 -13 -13   1       2795.69       2969.33        72.92 o
 -12 -13   1         88.32         96.14        16.77 o
 -11 -13   1        611.92        629.80        21.51 o
 -10 -13   1       3243.82       3232.65       107.21 o
  -9 -13   1         18.48         33.04        11.81 o
  -8 -13   1        217.05        243.40        14.47 o
  -7 -13   1        440.67        426.28        17.30 o
  -6 -13   1          2.66         11.85         4.49 o
  -5 -13   1        357.01        313.18        11.05 o
  -4 -13   1        144.09        158.04        20.22 o
  -3 -13   1        329.42        347.25        12.47 o
  -2 -13   1        567.05        563.81        16.31 o
  -1 -13   1       1806.91       1772.72        74.42 o
   0 -13   1        787.54        862.93        22.38 o
   1 -13   1         17.12         44.50         8.10 o
   2 -13   1       2169.68       2199.12        46.38 o
   3 -13   1        679.17        777.92        31.89 o
   4 -13   1         36.02         54.06        10.50 o
 -16 -12   1        212.04        210.84        16.31 o
 -15 -12   1       1920.16       1821.02        47.59 o
 -14 -12   1         20.86         63.55         8.94 o
 -13 -12   1       2307.03       2438.62        59.65 o
 -12 -12   1          2.43         50.81        10.56 o
 -11 -12   1          0.29         13.68         8.81 o
 -10 -12   1       4555.29       4367.93       102.26 o
  -9 -12   1       1140.80       1322.17        35.45 o
  -8 -12   1         24.71         47.61         9.64 o
  -7 -12   1       1334.87       1385.66        36.26 o
  -6 -12   1       1261.17       1069.83        25.01 o
  -5 -12   1          0.69         14.99         5.36 o
  -4 -12   1        301.25        381.34        11.20 o
  -3 -12   1        985.60        924.62        20.89 o
  -2 -12   1       1787.41       1895.30        38.54 o
  -1 -12   1        645.58        644.33        16.87 o
   0 -12   1       1305.06       1312.28        28.95 o
   1 -12   1        403.72        368.76        15.47 o
   2 -12   1       1465.78       1314.76        32.32 o
   3 -12   1       1701.27       1358.58        32.54 o
   4 -12   1          5.02         13.97        10.00 o
   5 -12   1        755.34        631.57        23.11 o
   6 -12   1        136.69        115.61        12.51 o
 -16 -11   1          1.28          4.11        10.10 o
 -15 -11   1       2576.92       2574.58        99.20 o
 -14 -11   1        158.10        168.58        14.46 o
 -13 -11   1        322.22        324.13        14.59 o
 -12 -11   1       2341.28       2590.23        62.10 o
 -11 -11   1       1538.47       1543.51        39.01 o
 -10 -11   1         15.17         50.81        15.01 o
  -9 -11   1         20.57        100.81        10.31 o
  -8 -11   1       1013.21       1006.47        27.79 o
  -7 -11   1       1172.15       1052.26        39.48 o
  -6 -11   1       3021.75       3244.66        58.33 o
  -5 -11   1       1724.45       1585.79        33.42 o
  -4 -11   1        926.07        880.33        19.19 o
  -3 -11   1       3157.90       3064.11        57.09 o
  -2 -11   1       6629.47       6279.82       117.79 o
  -1 -11   1         64.81         81.81         7.37 o
   0 -11   1       3752.77       3710.13        69.58 o
   1 -11   1        760.47        892.11        23.40 o
   2 -11   1        235.27        278.84        11.46 o
   3 -11   1       3731.04       3686.05        72.13 o
   4 -11   1        213.10        267.26        23.72 o
   5 -11   1        261.21        305.14        23.95 o
   6 -11   1        256.54        272.34        15.39 o
   7 -11   1         15.21         28.11        10.32 o
 -16 -10   1        104.13        176.76        17.02 o
 -15 -10   1        154.72        121.27         9.39 o
 -14 -10   1        241.31        176.25        10.32 o
 -13 -10   1       2247.42       2590.22        61.48 o
 -12 -10   1        515.01        549.80        17.87 o
 -11 -10   1       1225.35       1356.47        33.67 o
 -10 -10   1        657.76        634.28        19.40 o
  -9 -10   1       2151.28       1645.42       268.79 o
  -8 -10   1       4232.99       4400.53       146.26 o
  -7 -10   1       2431.93       2030.18       118.03 o
  -6 -10   1        187.85        215.87        14.23 o
  -5 -10   1       5289.99       4588.76        91.22 o
  -4 -10   1       1460.31       1304.37        25.27 o
  -3 -10   1        411.78        481.37        12.64 o
  -2 -10   1       6233.01       5981.52       146.86 o
  -1 -10   1        637.31        727.51        17.39 o
   0 -10   1       1881.20       1896.60        36.43 o
   1 -10   1       1325.89       1291.97        33.43 o
   2 -10   1        752.72        884.98        20.73 o
   3 -10   1        914.93        920.82        35.60 o
   4 -10   1       1317.70       1311.08        28.71 o
   5 -10   1         14.83         22.02        11.73 o
   6 -10   1        649.64        692.26        56.18 o
   7 -10   1         12.57         27.45         8.37 o
   8 -10   1         61.89         65.70         9.58 o
 -17  -9   1        418.40        359.45        21.44 o
 -16  -9   1        261.12        321.73        18.51 o
 -15  -9   1        877.66        970.03        46.65 o
 -14  -9   1        354.26        379.66        13.99 o
 -13  -9   1       1489.06       1465.14        36.33 o
 -12  -9   1        120.99        128.47        12.21 o
 -11  -9   1        100.52        155.74         9.24 o
 -10  -9   1       1474.49       1529.29        36.77 o
  -9  -9   1          6.40         33.11         9.46 o
  -8  -9   1        135.11        188.73        10.00 o
  -7  -9   1       4868.26       5084.19       181.77 o
  -6  -9   1          2.65         20.72         4.75 o
  -5  -9   1       4220.25       4234.28        73.63 o
  -4  -9   1       3589.82       3484.34        63.46 o
  -3  -9   1         20.80         33.65         8.72 o
  -2  -9   1       5084.96       5136.19        92.52 o
  -1  -9   1       2497.81       2329.36        42.58 o
   0  -9   1         88.94        118.83         7.09 o
   1  -9   1        353.95        326.73        10.34 o
   2  -9   1       1338.77       1381.76        40.08 o
   3  -9   1          8.56         21.49         6.45 o
   4  -9   1        813.91        772.42        18.31 o
   5  -9   1        921.57        882.59        22.17 o
   6  -9   1          2.39          5.83         8.80 o
   7  -9   1        262.02        243.97        13.78 o
   8  -9   1       1042.69       1034.27        32.00 o
   9  -9   1         14.31         64.05        17.29 o
 -16  -8   1         77.72        126.61        12.52 o
 -15  -8   1       1349.15       1615.88        57.35 o
 -14  -8   1         83.20         73.80         7.91 o
 -13  -8   1       1421.46       1498.98        40.84 o
 -12  -8   1       5410.18       5332.64       119.42 o
 -11  -8   1        817.36        852.69        22.12 o
 -10  -8   1       2633.60       2789.14        61.87 o
  -9  -8   1      13245.40      13022.02       301.60 o
  -8  -8   1       1360.66       1336.31       103.56 o
  -7  -8   1       2756.31       2724.87       157.54 o
  -6  -8   1         50.77        115.90         6.11 o
  -5  -8   1          8.52         21.04         3.04 o
  -4  -8   1      12028.87      10609.66       192.40 o
  -3  -8   1        117.54         72.22         5.59 o
  -2  -8   1         56.60         68.03        12.35 o
  -1  -8   1       5707.17       5501.08       146.60 o
   0  -8   1       2185.82       2026.39        72.73 o
   1  -8   1          0.70         78.38        15.24 o
   2  -8   1       1649.28       1747.97        33.31 o
   3  -8   1       2833.07       2659.54        49.34 o
   4  -8   1         80.06        127.54         7.89 o
   5  -8   1        585.88        526.16        17.62 o
   6  -8   1        978.37       1023.16        22.45 o
   7  -8   1         12.11         16.18        15.89 o
   8  -8   1        755.65        820.71        25.58 o
   9  -8   1        386.03        350.19        15.92 o
  10  -8   1         26.64         35.14         9.36 o
 -16  -7   1         11.73         23.81         8.66 o
 -15  -7   1       2452.70       2638.36        89.62 o
 -14  -7   1       1475.31       1478.87        36.52 o
 -13  -7   1         69.60         55.46         6.05 o
 -12  -7   1       4987.61       5134.38       173.53 o
 -11  -7   1          3.45         30.35         5.90 o
 -10  -7   1       2740.87       2921.57        63.64 o
  -9  -7   1      13934.97      13374.69       308.38 o
  -8  -7   1       4583.29       4512.24       209.81 o
  -7  -7   1        633.03        649.71        17.64 o
  -6  -7   1       1625.88       1191.12        57.94 o
  -5  -7   1       1446.13       1609.69        31.11 o
  -4  -7   1       5607.44       5571.92       104.10 o
  -3  -7   1       1953.15       1961.52        36.07 o
  -2  -7   1       5652.32       5925.20       102.54 o
  -1  -7   1       1572.20       2097.07        49.89 o
   0  -7   1       1570.01       1769.36        36.20 o
   1  -7   1       1641.50       1696.82        31.17 o
   2  -7   1        149.18        149.99         7.12 o
   3  -7   1       7277.96       7240.96       131.86 o
   4  -7   1       1477.00       1259.63        25.10 o
   5  -7   1          0.03          6.38         4.94 o
   6  -7   1       1433.09       1508.43        35.18 o
   7  -7   1        791.05        750.45        29.17 o
   8  -7   1        606.88        785.60        24.23 o
   9  -7   1       1442.98       1501.18        40.05 o
  10  -7   1        197.61        177.33        36.98 o
  11  -7   1        189.67        206.03        13.31 o
 -16  -6   1         24.74         27.32         8.80 o
 -15  -6   1        848.62        874.10        33.44 o
 -14  -6   1       6893.70       6674.40       164.11 o
 -13  -6   1         35.47         45.21         5.57 o
 -12  -6   1       1677.10       1746.92        76.29 o
 -11  -6   1       1812.25       1789.72        39.96 o
 -10  -6   1          0.11          8.72         4.35 o
  -9  -6   1       5190.25       4939.55       180.42 o
  -8  -6   1       1146.50        912.30        21.62 o
  -7  -6   1        326.50        562.08        18.84 o
  -6  -6   1       6090.01       6574.86       140.21 o
  -5  -6   1       1452.16       1351.00        24.98 o
  -4  -6   1       3015.65       2904.82        41.35 o
  -3  -6   1       8634.20       9740.80       172.10 o
  -2  -6   1      10520.83      11715.32       210.62 o
  -1  -6   1       2170.78       1962.51        34.12 o
   0  -6   1        270.85        349.70         9.58 o
   1  -6   1      17942.88      19028.68       367.40 o
   2  -6   1        440.09        305.37         8.64 o
   3  -6   1        230.48        283.89         8.61 o
   4  -6   1       4650.64       4557.17        81.08 o
   5  -6   1         43.26         35.64         5.01 o
   6  -6   1       3830.54       3894.92        71.47 o
   7  -6   1       1667.35       1692.28        73.18 o
   8  -6   1          8.48          7.31         7.39 o
   9  -6   1       2718.33       2749.93        67.24 o
  10  -6   1        524.75        452.03        18.44 o
  11  -6   1          9.42         26.09         8.22 o
  12  -6   1       1047.40       1107.11        47.01 o
 -16  -5   1        574.41        512.16        23.56 o
 -15  -5   1         34.67         27.69        10.08 o
 -14  -5   1       2799.30       2984.78        99.51 o
 -13  -5   1         39.15         73.05         9.53 o
 -12  -5   1        221.23        170.51         8.22 o
 -11  -5   1       3304.01       3171.23        68.50 o
 -10  -5   1        746.14        809.48        19.29 o
  -9  -5   1         95.70         61.31         4.33 o
  -8  -5   1       4523.26       4002.94        83.94 o
  -7  -5   1       3225.94       3782.00        91.41 o
  -6  -5   1          1.73         19.83         5.28 o
  -5  -5   1       1457.16       1536.28        32.82 o
  -4  -5   1      12597.88      11605.80       215.72 o
  -3  -5   1         77.03        293.32        30.12 o
  -2  -5   1       2433.29       2600.61        43.21 o
  -1  -5   1      31727.70      32952.82       671.49 o
   0  -5   1        287.19        368.03         9.64 o
   1  -5   1      16273.85      16903.18       318.27 o
   2  -5   1      11125.45      10769.31       194.32 o
   3  -5   1       1473.86       1316.61        29.20 o
   4  -5   1      16949.61      17415.08       334.93 o
   5  -5   1       2099.31       1962.48        35.99 o
   6  -5   1        131.79         61.81         5.13 o
   7  -5   1       4649.08       4554.75       311.01 o
   8  -5   1          4.12          9.39         7.45 o
   9  -5   1        190.50        326.30        13.38 o
  10  -5   1        760.74        788.83        23.59 o
  11  -5   1        213.62        225.03        12.15 o
  12  -5   1        414.14        511.53        51.92 o
 -16  -4   1        474.44        378.60        19.31 o
 -15  -4   1         45.44         85.12        10.14 o
 -14  -4   1         43.74         81.38        10.78 o
 -13  -4   1        990.35       1010.00        24.80 o
 -12  -4   1        422.19        545.32        14.59 o
 -11  -4   1        267.26        198.66         8.50 o
 -10  -4   1          6.59         10.67         2.38 o
  -9  -4   1       2182.15       2247.63        37.16 o
  -8  -4   1       1628.68       1517.57        25.08 o
  -7  -4   1        300.58        250.85         8.82 o
  -6  -4   1       7762.97       7662.12       161.59 o
  -5  -4   1        381.94        234.11         7.78 o
  -4  -4   1       2577.15       2256.28        34.14 o
  -3  -4   1       9731.84       8878.92       130.36 o
  -2  -4   1         24.90         10.96         2.14 o
  -1  -4   1      10248.17      10055.91       175.02 o
   0  -4   1       3210.11       3276.35        54.48 o
   1  -4   1        719.89        663.64        13.35 o
   2  -4   1       2305.62       2750.18        46.16 o
   3  -4   1         26.59         38.76         7.31 o
   4  -4   1       3814.81       3606.52        61.29 o
   5  -4   1       7386.71       7551.74       133.84 o
   6  -4   1        506.69        506.31        12.47 o
   7  -4   1       1742.41       2022.99        83.21 o
   8  -4   1         44.69         56.18         7.41 o
   9  -4   1        339.14        256.77        12.39 o
  10  -4   1        800.30        986.41        28.54 o
  11  -4   1         58.31         48.24         8.67 o
  12  -4   1        490.41        493.26        30.09 o
  13  -4   1          7.47          4.80         8.31 o
 -16  -3   1        401.93        323.83        18.73 o
 -15  -3   1          0.20          5.74         7.41 o
 -14  -3   1        885.00       1053.20        39.17 o
 -13  -3   1       1002.44        801.45        30.83 o
 -12  -3   1        374.47        303.03        10.48 o
 -11  -3   1        997.69        940.30        24.70 o
 -10  -3   1        619.45        632.68        12.36 o
  -9  -3   1       3069.68       3136.25        56.44 o
  -8  -3   1        329.58        305.49         7.25 o
  -7  -3   1       2050.35       2238.51        59.14 o
  -6  -3   1      11576.74      12666.14       195.28 o
  -5  -3   1        125.61        184.25         3.51 o
  -4  -3   1        516.74        536.83        12.83 o
  -3  -3   1      22827.42      21996.60       358.13 o
  -2  -3   1       2502.44       1995.83        27.20 o
  -1  -3   1      40523.61      47225.75      1753.99 o
   0  -3   1      32946.82      32999.29       666.06 o
   1  -3   1       3754.60       3181.76       199.15 o
   2  -3   1       1692.72       2118.15        46.87 o
   3  -3   1       2620.71       2302.43        40.76 o
   4  -3   1       1805.73       1776.86        30.51 o
   5  -3   1       1638.14       1767.57        30.64 o
   6  -3   1       2460.74       2333.04        40.48 o
   7  -3   1        748.51        781.59        19.67 o
   8  -3   1         66.06         74.12         6.79 o
   9  -3   1       1409.26       1364.83        33.68 o
  10  -3   1         20.62         48.55         9.07 o
  11  -3   1         16.36         11.63        12.70 o
  12  -3   1       1583.36       1639.27        42.36 o
  13  -3   1         55.41         53.42         9.14 o
  14  -3   1         84.07         95.24        12.24 o
 -15  -2   1        326.58        239.72        15.25 o
 -14  -2   1        845.30        907.12        34.31 o
 -13  -2   1        121.76        159.02        13.40 o
 -12  -2   1        310.03        276.54         7.85 o
 -11  -2   1       1346.90       1415.05        25.79 o
 -10  -2   1        867.01        965.11        17.76 o
  -9  -2   1       3181.47       3313.91        89.07 o
  -8  -2   1       9155.97       9250.21       162.73 o
  -7  -2   1       2152.95       2162.90        48.84 o
  -6  -2   1      11289.38      13546.82       300.12 o
  -5  -2   1       5585.50       5971.89        84.95 o
  -4  -2   1       2797.88       3015.80        40.79 o
  -3  -2   1        267.47        493.35        13.87 o
  -2  -2   1       4082.83       4410.80        60.26 o
  -1  -2   1       6280.80       6752.70        80.74 o
   0  -2   1      14125.97      16979.00       217.75 o
   1  -2   1          8.35         49.07         4.39 o
   2  -2   1        212.06        194.38         4.91 o
   3  -2   1        278.64        363.86        13.25 o
   4  -2   1        429.45        298.78         7.44 o
   5  -2   1        585.65        824.90        15.79 o
   6  -2   1       1929.25       2356.59        45.92 o
   7  -2   1       7214.67       7127.00       125.73 o
   8  -2   1        159.56        147.73         8.14 o
   9  -2   1         74.40         45.18         7.33 o
  10  -2   1       2018.80       1772.15        42.43 o
  11  -2   1        136.48        129.48        10.36 o
  12  -2   1       1103.34       1165.57        31.28 o
  13  -2   1        522.50        479.63        38.44 o
  14  -2   1         56.92         40.89         7.70 o
 -15  -1   1        137.54         62.72         9.62 o
 -14  -1   1        198.29        253.96        15.09 o
 -13  -1   1       3747.32       3611.38       118.37 o
 -12  -1   1        415.13        372.19        12.47 o
 -11  -1   1       1070.04       1080.43        26.62 o
 -10  -1   1       4443.29       4620.87        80.99 o
  -9  -1   1       1041.61       1037.92        18.45 o
  -8  -1   1       8414.94       8768.15       154.54 o
  -7  -1   1        802.33        691.72        12.51 o
  -6  -1   1        555.81        480.32        13.08 o
  -5  -1   1      31361.70      34821.08       711.80 o
  -4  -1   1      32280.47      34857.99       707.75 o
  -3  -1   1      10597.87      10625.64       181.45 o
  -2  -1   1      22259.53      27174.61       646.26 o
   1  -1   1       4522.30       5755.05        65.22 o
   2  -1   1       8117.01       8169.24       117.77 o
   3  -1   1       1018.00       1130.15        15.78 o
   4  -1   1       8470.95       8455.86       225.08 o
   5  -1   1       1146.97       1163.73        20.18 o
   6  -1   1       1199.86       1109.12        19.35 o
   7  -1   1       1941.46       1978.71        33.89 o
   8  -1   1       1984.37       1833.35        51.20 o
   9  -1   1       1129.26       1238.40        30.20 o
  10  -1   1       1495.07       1602.65        62.80 o
  11  -1   1        972.54        796.29        23.34 o
  12  -1   1        562.25        555.93        36.86 o
  13  -1   1       2259.00       2434.17       104.63 o
  14  -1   1        138.73        140.59        12.73 o
  15  -1   1         64.93         98.63        16.02 o
 -15   0   1        231.61        184.44        13.62 o
 -14   0   1        137.57        104.01        11.23 o
 -13   0   1       4744.49       4588.76       149.18 o
 -12   0   1        184.48        211.49        11.22 o
 -11   0   1         19.94         33.69         4.64 o
 -10   0   1      16579.16      17399.17       341.85 o
  -9   0   1          9.84         17.27         3.11 o
  -8   0   1        205.69        176.61         6.09 o
  -7   0   1      12943.49      14540.61       316.67 o
  -6   0   1       6774.87       7120.96       121.55 o
  -5   0   1      24525.89      25238.87       493.95 o
  -4   0   1       4378.30       4595.72        74.54 o
  -3   0   1      24805.16      25658.24       351.71 o
  -2   0   1       8094.46       7981.31        92.58 o
   3   0   1          0.83         12.98         1.77 o
   4   0   1         94.01         65.17         2.47 o
   5   0   1      16540.43      16317.39       426.16 o
   6   0   1       3589.13       3182.57        52.11 o
   7   0   1        236.06        192.54         6.27 o
   8   0   1       2143.54       1610.25        70.64 o
   9   0   1       1063.75        969.76        18.07 o
  10   0   1       1629.53       1697.51        59.00 o
  11   0   1       3568.86       3467.31        78.59 o
  12   0   1        153.45        151.87         9.09 o
  13   0   1       2831.92       2898.79        69.07 o
  14   0   1        410.01        535.40        24.27 o
  15   0   1         19.97         31.61        10.36 o
 -15   1   1       1362.40       1135.89        45.45 o
 -14   1   1        336.64        245.89        18.20 o
 -13   1   1        588.84        615.40        18.94 o
 -12   1   1       1781.92       1770.78        42.43 o
 -11   1   1        357.61        358.11        14.78 o
 -10   1   1       1418.23       1279.54        24.38 o
  -9   1   1        299.20        399.09        22.34 o
  -8   1   1         68.09         45.27         3.73 o
  -7   1   1      16502.11      16802.91       318.45 o
  -6   1   1         31.83         81.22         4.09 o
  -5   1   1       4881.47       5335.52        89.81 o
  -4   1   1      22902.33      24436.34       474.29 o
  -3   1   1        899.65        986.12        31.73 o
  -2   1   1        437.93        572.52         7.17 o
   2   1   1       7952.73       8530.05       131.53 o
   3   1   1      10654.02      10093.38       149.30 o
   4   1   1       2075.57       1925.61        25.82 o
   5   1   1         82.83         59.80         3.77 o
   6   1   1       7966.74       8369.87       124.86 o
   7   1   1       1356.78       1130.46        19.39 o
   8   1   1       9879.46      10789.75       194.27 o
   9   1   1       1188.64       1340.21        34.75 o
  10   1   1        989.36        980.10        28.68 o
  11   1   1       5561.46       6403.80       143.47 o
  12   1   1         34.15         84.95        11.43 o
  13   1   1         24.56         36.13         6.67 o
  14   1   1        519.82        497.84        24.04 o
  15   1   1         43.31         52.67        10.15 o
 -14   2   1        183.36        136.70         9.35 o
 -13   2   1        176.06        165.97        12.89 o
 -12   2   1       1972.65       1954.59        47.44 o
 -11   2   1          0.08          8.15         6.00 o
 -10   2   1        184.42        285.17         8.50 o
  -9   2   1         49.33         35.94         4.05 o
  -8   2   1         22.91         42.03         4.31 o
  -7   2   1        117.72        227.23         7.03 o
  -6   2   1       1504.10       1409.37        24.89 o
  -5   2   1       8550.60       9395.18       166.27 o
  -4   2   1        321.35        328.44         8.18 o
  -3   2   1       3068.21       2919.44        47.58 o
  -2   2   1       8726.06       8615.67       147.02 o
  -1   2   1      18524.60      21448.79       285.90 o
   0   2   1      27102.58      28031.57       669.16 o
   2   2   1       5055.33       5065.97        63.38 o
   3   2   1       3635.59       3824.20        60.87 o
   4   2   1        379.84        311.35         4.84 o
   5   2   1         21.57         12.03         1.99 o
   6   2   1      24828.58      25972.65       509.01 o
   7   2   1         20.32         19.99         2.86 o
   8   2   1         76.62         87.57         5.77 o
   9   2   1       5529.18       5624.38        96.88 o
  10   2   1         18.84         34.96         5.33 o
  11   2   1       1055.49       1150.82        36.85 o
  12   2   1          0.55          6.06         4.26 o
  13   2   1       1330.36       1177.08        43.33 o
  14   2   1        569.32        756.16        32.16 o
  15   2   1         63.74         67.00        10.64 o
  16   2   1        792.00        592.25        29.66 o
 -14   3   1        131.41         92.25         8.83 o
 -13   3   1         24.93         30.55         7.89 o
 -12   3   1       1453.17       1333.77        42.49 o
 -11   3   1         25.32         38.72         7.41 o
 -10   3   1       2155.55       2188.04        68.15 o
  -9   3   1       1160.88       1213.99        23.80 o
  -8   3   1        199.91        215.70         6.82 o
  -7   3   1       2199.00       2544.77        76.29 o
  -6   3   1        319.45        352.40         9.05 o
  -5   3   1      12944.15      13665.13       253.21 o
  -4   3   1       1548.02       1946.49        33.46 o
  -3   3   1        967.26       1217.44        21.27 o
  -2   3   1      24305.14      27258.88       538.41 o
  -1   3   1       2638.39       3328.32        54.87 o
   0   3   1         35.30         51.18         5.02 o
   1   3   1       5261.14       5810.88       203.90 o
   2   3   1         69.80        112.91         4.88 o
   3   3   1       5340.88       5242.25        72.75 o
   4   3   1       4294.96       4196.44        60.23 o
   5   3   1        290.86        180.84         5.85 o
   6   3   1       7075.99       7654.20       189.55 o
   7   3   1         20.12        125.29         3.93 o
   8   3   1        912.54        856.61        15.40 o
   9   3   1       1290.85       1129.32        22.67 o
  10   3   1        115.98        173.98         5.37 o
  11   3   1         22.60         38.49         3.88 o
  12   3   1        158.23        160.23         8.15 o
  13   3   1       1252.23       1359.95        49.08 o
  14   3   1          0.85         -5.64        10.38 o
  15   3   1          0.61         29.05        10.00 o
  16   3   1       1460.20       1064.20        42.58 o
 -13   4   1         51.23         68.96        12.42 o
 -12   4   1        379.16        506.87        18.75 o
 -11   4   1        582.64        569.49        50.47 o
 -10   4   1       2542.41       2405.52       118.57 o
  -9   4   1        208.08        206.62         7.42 o
  -8   4   1        104.91        127.64         9.48 o
  -7   4   1       4066.35       4039.75        85.40 o
  -6   4   1       1124.01        961.13        23.17 o
  -5   4   1       1874.06       1827.22        32.27 o
  -4   4   1      11427.17      10852.60       240.98 o
  -3   4   1        409.49        426.92         9.92 o
  -2   4   1       1387.37        814.12        15.69 o
  -1   4   1      11752.24      11372.76       202.64 o
   0   4   1        238.47        126.45         5.95 o
   1   4   1       7793.69       8234.62       141.01 o
   2   4   1       1793.58       2461.42        34.17 o
   3   4   1        445.83        506.02         8.19 o
   4   4   1       2691.80       2508.36        33.88 o
   5   4   1        993.48        758.25        13.95 o
   6   4   1        236.97        316.80         5.35 o
   7   4   1        773.28        887.51        23.11 o
   8   4   1        998.34        709.09        12.73 o
   9   4   1         33.89         32.73         4.45 o
  10   4   1        341.48        511.47        10.30 o
  11   4   1       2084.84       1923.44        33.63 o
  12   4   1          4.71         69.15        10.05 o
  13   4   1         43.63        115.43        10.58 o
  14   4   1       1395.62       1455.77        52.68 o
  15   4   1        159.73        117.48        12.23 o
  16   4   1        759.93        699.18        31.67 o
 -13   5   1        112.74         76.60         8.93 o
 -12   5   1       1793.07       1796.81        47.92 o
 -11   5   1        199.49        158.59        11.16 o
 -10   5   1        536.38        481.82        24.73 o
  -9   5   1       3180.59       3177.30        74.94 o
  -8   5   1        211.57        151.90         6.86 o
  -7   5   1       3580.94       3775.05       108.25 o
  -6   5   1       5644.01       5772.33       113.84 o
  -5   5   1        137.69        158.64         6.77 o
  -4   5   1       7604.21       7623.14       135.99 o
  -3   5   1       1971.76       1825.35        96.96 o
  -2   5   1        562.64        893.61        17.27 o
  -1   5   1      14636.35      15032.10       278.26 o
   0   5   1        241.67        154.99         7.13 o
   1   5   1        616.18        909.18        17.49 o
   2   5   1      15817.46      15801.72      1092.64 o
   3   5   1       1643.11       1133.77        19.88 o
   4   5   1        482.88        505.75        11.11 o
   5   5   1       1957.26       1816.68        24.83 o
   6   5   1       2424.26       2618.88        41.94 o
   7   5   1        972.23        875.58        32.76 o
   8   5   1       1264.10       1020.58        26.25 o
   9   5   1       4548.23       4139.34       105.58 o
  10   5   1        179.91        216.12         9.32 o
  11   5   1       1105.98       1164.24        27.01 o
  12   5   1        185.12        220.98        11.83 o
  13   5   1        249.00        222.03        14.25 o
  14   5   1       2025.58       1942.55        66.97 o
  15   5   1        283.41        375.92        20.32 o
  16   5   1        105.38        115.18        12.00 o
  17   5   1        940.91        767.23        32.84 o
 -12   6   1       1184.57       1117.20        32.82 o
 -11   6   1        307.24        304.54        27.05 o
 -10   6   1          2.44          5.37         7.36 o
  -9   6   1       4662.88       4685.34       111.31 o
  -8   6   1         39.17         57.66         7.44 o
  -7   6   1        272.73        212.51         8.00 o
  -6   6   1       8446.94       8300.90       195.73 o
  -5   6   1        170.95        178.41        11.45 o
  -4   6   1       6320.02       6395.21       115.52 o
  -3   6   1       5641.16       5472.83        96.78 o
  -2   6   1        302.56        363.21         9.39 o
  -1   6   1       6233.94       6514.41       114.18 o
   0   6   1       1750.66       1818.17        32.45 o
   1   6   1       6047.01       6329.21       110.12 o
   2   6   1       2816.79       3015.68        50.81 o
   3   6   1        156.76        395.21        12.13 o
   4   6   1       3223.33       3019.79        49.70 o
   5   6   1        507.42        414.67        14.36 o
   6   6   1       1527.50       1242.74        43.55 o
   7   6   1       1340.94       1424.68        31.37 o
   8   6   1         67.08        156.31         8.07 o
   9   6   1      13410.77      12222.04       278.10 o
  10   6   1       3158.78       2645.27        69.60 o
  11   6   1        550.98        466.93        13.31 o
  12   6   1       2436.69       2300.24        51.45 o
  13   6   1         48.51         21.90         9.96 o
  14   6   1       1728.75       1687.88        59.17 o
  15   6   1       1106.89       1152.20        42.97 o
  16   6   1          4.58         -0.44         8.76 o
  17   6   1        927.49        884.86        38.42 o
 -11   7   1       2676.99       2743.80        71.02 o
 -10   7   1          0.14          2.68         7.86 o
  -9   7   1        864.01        674.88        24.48 o
  -8   7   1       1500.52       1513.63        39.05 o
  -7   7   1          7.77         45.08         5.88 o
  -6   7   1       2307.55       2114.62        48.10 o
  -5   7   1        102.54        169.83         7.62 o
  -4   7   1         10.31         69.43         8.21 o
  -3   7   1       9207.18       8927.70       164.24 o
  -2   7   1         57.65         44.51         5.30 o
  -1   7   1       1687.97       1820.86        34.45 o
   0   7   1       1616.19       1580.01        28.78 o
   1   7   1       2077.43       1951.81        34.76 o
   2   7   1        841.56        935.99        18.37 o
   3   7   1         29.87         55.21         4.55 o
   4   7   1      16881.99      15965.94       297.59 o
   5   7   1        328.15        308.49         7.66 o
   6   7   1        165.31         88.38         7.19 o
   7   7   1       6316.81       7638.93       165.79 o
   8   7   1         17.97         51.31         5.71 o
   9   7   1       7195.24       6544.68       142.96 o
  10   7   1       2077.27       2307.16        50.72 o
  11   7   1         16.03         36.13         5.34 o
  12   7   1       7692.39       7767.33       223.69 o
  13   7   1        469.84        675.02        18.74 o
  14   7   1         70.74         56.96        12.40 o
  15   7   1       2460.21       2471.90        83.99 o
  16   7   1         12.14         26.30        11.60 o
  17   7   1         60.91         55.95        11.26 o
 -10   8   1        125.13        135.70        11.56 o
  -9   8   1         26.81         26.52         8.31 o
  -8   8   1       1684.54       1532.51        40.98 o
  -7   8   1        234.52        221.23        11.02 o
  -6   8   1          2.07         29.58         6.02 o
  -5   8   1       2809.16       2618.76        49.66 o
  -4   8   1       1432.41       1640.02        32.24 o
  -3   8   1        402.80        491.63        24.08 o
  -2   8   1        435.31        427.80        12.24 o
  -1   8   1       1368.41       1533.11        29.97 o
   0   8   1          3.05          9.14         5.68 o
   1   8   1       2178.59       1767.97        57.74 o
   2   8   1       5303.43       5354.04        93.90 o
   3   8   1       3744.15       3647.50        71.63 o
   4   8   1       1373.34       1142.98        21.18 o
   5   8   1       6557.27       6404.96       111.15 o
   6   8   1        419.65        489.46        10.81 o
   7   8   1       5633.95       4781.55       270.49 o
   8   8   1       3283.95       3421.72       101.94 o
   9   8   1         85.98        155.94         9.25 o
  10   8   1       4962.94       5229.69       162.48 o
  11   8   1        165.77        197.46         9.30 o
  12   8   1        566.82        608.87        18.83 o
  13   8   1       1705.82       1844.56        76.62 o
  14   8   1        289.11        307.85        20.23 o
  15   8   1       1451.92       1409.08        51.04 o
  16   8   1          2.71         22.27        10.57 o
  17   8   1        810.06        706.38        31.43 o
  -9   9   1         93.81         90.09        11.52 o
  -8   9   1        449.19        542.85        32.32 o
  -7   9   1        229.41        258.74        14.41 o
  -6   9   1        841.95        818.24        19.63 o
  -5   9   1        145.22        182.41        11.14 o
  -4   9   1        194.73        153.16         8.43 o
  -3   9   1       1577.01       1623.75        35.02 o
  -2   9   1        422.64        450.92        13.01 o
  -1   9   1       7566.96       7562.03       140.85 o
   0   9   1       7058.97       7104.27       152.87 o
   1   9   1        540.17        556.77        14.07 o
   2   9   1      10690.55      10583.24       196.50 o
   3   9   1       2050.15       2134.33        38.74 o
   4   9   1        331.84        327.20         9.26 o
   5   9   1       1197.64        941.66        23.51 o
   6   9   1         67.13         79.52         7.42 o
   7   9   1       7527.90       6821.18       379.19 o
   8   9   1       4816.78       5404.18       118.97 o
   9   9   1       4245.68       3592.53        82.67 o
  10   9   1       6230.72       6599.81       148.10 o
  11   9   1       2221.12       2452.88        55.95 o
  12   9   1       1694.39       1680.27        40.42 o
  13   9   1       1765.34       1769.65        42.32 o
  14   9   1         30.74         83.94        25.50 o
  15   9   1          1.41         -4.27        12.12 o
  16   9   1        481.12        574.43        28.65 o
  17   9   1       1406.84       1202.73        48.39 o
  -8  10   1        413.50        422.24        26.23 o
  -7  10   1        135.82        158.35        22.80 o
  -6  10   1        569.80        719.10        22.34 o
  -5  10   1        555.75        656.37        17.49 o
  -4  10   1        211.93        267.21        11.55 o
  -3  10   1       2322.08       2141.68        42.89 o
  -2  10   1         31.79         11.83         5.66 o
  -1  10   1       1366.16       1380.29        28.78 o
   0  10   1       2907.55       2842.51        93.29 o
   1  10   1        253.95        238.41         9.98 o
   2  10   1       2498.10       2397.90        45.13 o
   3  10   1       3309.79       3264.99       121.00 o
   4  10   1        214.23        200.24        14.65 o
   5  10   1       3873.67       3738.68       164.46 o
   6  10   1       1370.91       1395.98        26.05 o
   7  10   1          3.53          9.34         3.43 o
   8  10   1        195.82        249.15        28.69 o
   9  10   1         82.05        167.98        10.83 o
  10  10   1       1686.74       1783.69        43.38 o
  11  10   1       1096.36       1089.19        50.88 o
  12  10   1       1220.04       1289.05        32.67 o
  13  10   1        841.13        913.48        27.80 o
  14  10   1       1450.05       1697.67        41.64 o
  15  10   1       1360.15       1178.57        47.87 o
  16  10   1         76.04         89.58        13.06 o
  17  10   1         47.47         41.57        12.19 o
  -7  11   1          0.67         22.40        16.58 o
  -6  11   1        791.26        728.59        53.02 o
  -5  11   1       1570.63       1396.23        50.41 o
  -4  11   1         55.09         55.60         8.08 o
  -3  11   1       2173.41       2099.56        82.05 o
  -2  11   1       5497.04       5826.05       111.42 o
  -1  11   1         21.80         21.37         7.10 o
   0  11   1        124.96        140.30         8.89 o
   1  11   1        697.92        734.14        17.80 o
   2  11   1        677.64        643.31        15.84 o
   3  11   1       3293.47       3066.80        75.50 o
   4  11   1       1400.03       1427.31        28.10 o
   5  11   1        813.68        818.14        20.11 o
   6  11   1       1245.47       1281.29        24.76 o
   7  11   1       1067.71       1135.86        30.95 o
   8  11   1        168.97        153.39        11.35 o
   9  11   1        360.44        370.21        13.67 o
  10  11   1        205.00        226.66        11.52 o
  11  11   1       1543.30       1482.05        37.76 o
  12  11   1         64.63        159.26        10.36 o
  13  11   1          5.92          1.47         6.22 o
  14  11   1         26.96         57.85         7.65 o
  15  11   1        140.07        165.97        15.51 o
  16  11   1          3.91          7.52        13.02 o
  -6  12   1         16.92         34.31        12.84 o
  -5  12   1       1168.12       1213.37        57.17 o
  -4  12   1        393.03        375.92        13.25 o
  -3  12   1        215.52        360.60        13.65 o
  -2  12   1       4332.39       4746.57        92.65 o
  -1  12   1        267.64        322.15        12.58 o
   0  12   1        165.45        229.40        12.01 o
   1  12   1       7947.62       7960.34       151.82 o
   2  12   1       2258.55       2189.38        51.04 o
   3  12   1       1422.11       1466.78        32.31 o
   4  12   1        280.71        373.49        10.96 o
   5  12   1        931.30        885.40        20.37 o
   6  12   1        482.69        459.15        20.84 o
   7  12   1       1719.25       1700.95        45.82 o
   8  12   1        100.77        123.44        11.21 o
   9  12   1        151.46        227.47        12.54 o
  10  12   1       7847.40       7539.73       210.67 o
  11  12   1         99.17        113.96        13.88 o
  12  12   1          3.41         10.95         8.08 o
  13  12   1       1998.15       2230.80        54.10 o
  14  12   1        140.20        271.10        13.26 o
  15  12   1        740.09        880.44        27.25 o
  16  12   1        325.68        402.02        25.19 o
  -5  13   1         80.29         97.63        21.77 o
  -4  13   1       1421.85       1299.47        30.60 o
  -3  13   1         12.82         22.01        11.11 o
  -2  13   1        500.33        512.61        38.38 o
  -1  13   1        291.48        231.68        11.27 o
   0  13   1         76.24         89.95         8.30 o
   1  13   1        321.36        344.58        12.50 o
   2  13   1        824.32        888.05        21.51 o
   3  13   1        568.34        603.88        16.40 o
   4  13   1        702.31        673.23        18.15 o
   5  13   1       3422.63       3540.56        66.62 o
   6  13   1        896.55        814.88        33.16 o
   7  13   1       1500.42       1438.14        37.25 o
   8  13   1       2578.46       2424.60        58.81 o
   9  13   1        219.35        332.73        24.12 o
  10  13   1        905.86        947.26        28.45 o
  11  13   1       1649.63       1535.40        40.46 o
  12  13   1        107.11         81.27         9.50 o
  13  13   1       1944.39       1955.06        50.28 o
  14  13   1       1061.80       1047.30        42.16 o
  15  13   1          1.56         14.54         7.66 o
  16  13   1       1827.75       1733.73        68.80 o
  -4  14   1       1590.27       1740.78        67.27 o
  -3  14   1         61.13         74.60        26.52 o
  -2  14   1          7.11         38.99         9.03 o
  -1  14   1        815.73        817.28        21.42 o
   0  14   1        250.58        338.31        13.20 o
   1  14   1        263.49        252.86        13.84 o
   2  14   1        131.22        134.24         9.20 o
   3  14   1       1000.34        926.53        21.68 o
   4  14   1        211.54        157.93        12.97 o
   5  14   1       1219.61       1232.85        37.13 o
   6  14   1       1881.93       1580.61        45.31 o
   7  14   1         78.03        107.08        11.62 o
   8  14   1       3369.27       3318.25        80.16 o
   9  14   1        939.70        865.68        26.94 o
  10  14   1         13.30         56.52        14.34 o
  11  14   1       2561.42       2850.95        70.27 o
  12  14   1        258.24        303.27        14.34 o
  13  14   1         90.94        106.58        10.33 o
  14  14   1       1386.81       1554.77        42.54 o
  15  14   1          1.67         23.01        14.39 o
  -2  15   1        243.90        244.99        12.73 o
  -1  15   1          7.24         31.17         7.99 o
   0  15   1        372.62        501.34        16.30 o
   1  15   1        482.47        535.72        16.85 o
   2  15   1        295.43        223.71        11.25 o
   3  15   1        956.21       1023.53        24.66 o
   4  15   1        916.55        779.50        19.75 o
   5  15   1         18.02         52.73        22.99 o
   6  15   1       2190.73       2072.81        71.69 o
   7  15   1        828.26        786.07        25.81 o
   8  15   1        526.32        589.26        21.45 o
   9  15   1       1472.79       1463.07        46.73 o
  10  15   1         17.82         23.61        10.20 o
  11  15   1       1287.15       1280.25        37.52 o
  12  15   1        814.42        779.09        28.35 o
  13  15   1         21.08         55.89        10.50 o
  14  15   1        508.37        459.74        25.47 o
   0  16   1         22.37         33.85         8.85 o
   1  16   1        716.37        753.56        27.85 o
   2  16   1        165.84        140.81         9.40 o
   3  16   1        107.66         95.90         8.58 o
   4  16   1        575.56        502.74        14.91 o
   5  16   1          1.49          2.89        14.00 o
   6  16   1        556.02        599.94        45.44 o
   7  16   1       1244.20       1225.11        35.58 o
   8  16   1         50.42         85.15        10.45 o
   9  16   1        624.74        597.18        53.64 o
  10  16   1        352.66        315.73        16.39 o
  11  16   1        227.23        219.59        22.46 o
  12  16   1        440.20        460.68        18.89 o
  13  16   1         33.10         55.90        10.00 o
   3  17   1          6.10          7.16         6.37 o
   4  17   1        276.36        288.87        16.59 o
   5  17   1          1.19          4.72        23.40 o
   6  17   1        407.53        444.22        23.59 o
   7  17   1        452.40        499.01        21.02 o
   8  17   1          0.55          3.77         9.99 o
   9  17   1        105.62        122.11        22.04 o
  10  17   1        216.22        197.72        21.78 o
  11  17   1         54.49         83.26        21.08 o
  -9 -17   2        275.49        244.98        15.81 o
  -8 -17   2          0.76         21.31        28.49 o
  -7 -17   2        209.95        180.50        15.01 o
  -6 -17   2        679.69        657.59        25.98 o
  -5 -17   2          0.13          9.69        15.04 o
 -12 -16   2        207.77        179.27        14.08 o
 -11 -16   2        473.89        475.36        33.25 o
 -10 -16   2        115.52        149.41        26.48 o
  -9 -16   2        195.44        172.55        14.19 o
  -8 -16   2        490.88        486.30        20.32 o
  -7 -16   2        112.14        128.97        21.94 o
  -6 -16   2        170.08        217.48        27.61 o
  -5 -16   2          1.14          3.97        10.23 o
  -4 -16   2        781.88        702.52        25.37 o
  -3 -16   2          3.18         18.48         7.43 o
  -2 -16   2        221.87        217.70        13.71 o
 -13 -15   2        164.34        186.30        12.41 o
 -12 -15   2        237.43        231.77        14.95 o
 -11 -15   2         35.36         56.14        11.20 o
 -10 -15   2        195.33        211.47        14.83 o
  -9 -15   2       1130.48       1076.33       104.09 o
  -8 -15   2        206.49        229.99        50.28 o
  -7 -15   2         16.40         17.64         9.13 o
  -6 -15   2       1503.42       1451.56        97.39 o
  -5 -15   2         22.50         23.73         9.85 o
  -4 -15   2        115.54        123.68         7.88 o
  -3 -15   2        733.63        665.38        40.63 o
  -2 -15   2        133.93        109.96         8.59 o
  -1 -15   2        179.97        151.48         9.67 o
   0 -15   2        221.67        167.10        10.19 o
   1 -15   2         92.26         65.36         8.84 o
 -14 -14   2       1428.60       1365.28        39.53 o
 -13 -14   2        370.43        476.24        19.79 o
 -12 -14   2          0.66         23.55        14.72 o
 -11 -14   2       2755.34       2688.10        86.32 o
 -10 -14   2        228.46        304.60        16.17 o
  -9 -14   2         50.08        113.35        12.29 o
  -8 -14   2       1458.87       1321.65        46.47 o
  -7 -14   2         37.04         68.99        10.42 o
  -6 -14   2       2993.92       2838.67       135.75 o
  -5 -14   2        193.41        212.28        13.82 o
  -4 -14   2         98.33         84.99         7.24 o
  -3 -14   2       4626.65       4211.14       104.00 o
  -2 -14   2        160.16        189.57        10.70 o
  -1 -14   2         76.73         63.85         8.34 o
   0 -14   2       1161.89       1085.42        25.95 o
   1 -14   2          2.31         -0.47         6.88 o
   2 -14   2         11.72          9.00         7.57 o
 -15 -13   2        153.28        157.10        21.88 o
 -14 -13   2       1990.74       2124.02        54.00 o
 -13 -13   2         38.13         77.39         9.89 o
 -12 -13   2         75.38        101.83        10.91 o
 -11 -13   2       2997.31       3147.50        75.77 o
 -10 -13   2         65.26         96.16        11.81 o
  -9 -13   2         35.62         71.18        19.63 o
  -8 -13   2       6027.97       5620.97       132.17 o
  -7 -13   2        163.46        182.67        13.49 o
  -6 -13   2        242.27        164.96        15.07 o
  -5 -13   2       4972.01       4302.69       109.20 o
  -4 -13   2        355.63        338.83        11.92 o
  -3 -13   2        763.37        696.36        23.58 o
  -2 -13   2       1255.59       1147.56        49.20 o
  -1 -13   2          0.02         11.98         6.90 o
   0 -13   2        943.02        900.25        30.24 o
   1 -13   2          0.10          0.71         6.62 o
   2 -13   2        215.51        259.22        15.46 o
   3 -13   2       1076.96        944.44        33.05 o
   4 -13   2         94.77         98.47        11.40 o
 -16 -12   2       2110.60       2101.02       120.79 o
 -15 -12   2         21.64         31.91         8.21 o
 -14 -12   2         32.73         48.54         9.37 o
 -13 -12   2       2773.40       2797.64        67.53 o
 -12 -12   2         63.82         81.04         9.67 o
 -11 -12   2        853.77        992.73        28.61 o
 -10 -12   2        506.06        540.38        39.91 o
  -9 -12   2          0.41         15.59         8.89 o
  -8 -12   2       3601.84       3795.16        88.26 o
  -7 -12   2        238.62        245.04        13.24 o
  -6 -12   2        162.95        137.89         6.59 o
  -5 -12   2       3349.13       3428.03        63.91 o
  -4 -12   2        203.41        160.16         7.64 o
  -3 -12   2         99.63        102.85         6.97 o
  -2 -12   2       2973.80       2739.57        53.60 o
  -1 -12   2        178.00        243.03        11.98 o
   0 -12   2         17.07         22.36         6.23 o
   1 -12   2        607.95        632.16        17.50 o
   2 -12   2        263.61        215.08        11.66 o
   3 -12   2         78.28         72.52         8.35 o
   4 -12   2         38.28         71.24        10.66 o
   5 -12   2        365.64        333.10        16.50 o
 -16 -11   2        740.10        777.48        24.02 o
 -15 -11   2       1650.79       1785.83        45.69 o
 -14 -11   2         75.71         75.95         8.62 o
 -13 -11   2       4025.61       4504.22       105.23 o
 -12 -11   2        100.04        115.49        10.29 o
 -11 -11   2        108.68        112.28        15.15 o
 -10 -11   2       7355.31       7905.77       448.61 o
  -9 -11   2         92.70         70.56         9.69 o
  -8 -11   2        352.24        275.72        13.22 o
  -7 -11   2       2125.67       2015.75       103.60 o
  -6 -11   2        410.21        445.05        11.58 o
  -5 -11   2        255.53        278.14         9.96 o
  -4 -11   2        131.00        107.25         6.41 o
  -3 -11   2        554.44        554.15        20.27 o
  -2 -11   2        403.76        496.19        26.91 o
  -1 -11   2        862.18        727.07        17.71 o
   0 -11   2       2157.19       2293.81        45.14 o
   1 -11   2         78.25        131.02        13.15 o
   2 -11   2        338.76        298.04        18.12 o
   3 -11   2       1101.91       1169.83        26.43 o
   4 -11   2         22.33         21.23         6.53 o
   5 -11   2        362.40        340.47        16.81 o
   6 -11   2        486.38        468.30        19.08 o
   7 -11   2         70.19         61.24        17.62 o
 -16 -10   2         55.84        108.24        12.55 o
 -15 -10   2       2661.74       2725.93        66.55 o
 -14 -10   2         32.48         38.97         7.14 o
 -13 -10   2        770.47        916.40        43.47 o
 -12 -10   2       1071.48       1047.83        31.38 o
 -11 -10   2        586.30        640.49        20.51 o
 -10 -10   2       1967.07       2116.75        49.32 o
  -9 -10   2        802.39        783.58        27.32 o
  -8 -10   2        426.21        431.97        16.11 o
  -7 -10   2       1008.36        938.43        40.87 o
  -6 -10   2         44.59         52.67        10.27 o
  -5 -10   2        351.47        338.68        17.77 o
  -4 -10   2       2112.21       1878.92        35.23 o
  -3 -10   2        170.57        116.70         6.61 o
  -2 -10   2       4742.67       4422.74        85.04 o
  -1 -10   2        744.82        743.74        17.69 o
   0 -10   2       1009.09        968.78        20.93 o
   1 -10   2          3.40          9.71         5.72 o
   2 -10   2        298.18        390.80        12.73 o
   3 -10   2       1357.70       1300.35        27.91 o
   4 -10   2         21.32         25.75         6.03 o
   5 -10   2        279.84        372.30        35.37 o
   6 -10   2       1452.86       1605.25        58.46 o
   7 -10   2         33.90         65.38        10.18 o
   8 -10   2        150.65        162.83        18.67 o
 -16  -9   2          8.55         32.48         9.67 o
 -15  -9   2       3297.04       3448.63       112.00 o
 -14  -9   2        821.15        805.10        39.29 o
 -13  -9   2        891.21        978.77        25.89 o
 -12  -9   2       2134.45       2032.63        47.16 o
 -11  -9   2        129.41        155.98        17.21 o
 -10  -9   2         36.46         67.60         8.33 o
  -9  -9   2       2410.71       2727.72       213.88 o
  -8  -9   2         26.88         74.55         8.67 o
  -7  -9   2         10.95         62.86         4.62 o
  -6  -9   2        706.52        605.86        25.47 o
  -5  -9   2       5729.45       5752.66       101.88 o
  -4  -9   2        583.36        412.49        20.32 o
  -3  -9   2          9.42          7.83         4.28 o
  -2  -9   2       7330.59       6757.17       122.26 o
  -1  -9   2        250.80        158.91        10.06 o
   0  -9   2        524.19        528.83        13.84 o
   1  -9   2        335.89        342.24        18.08 o
   2  -9   2        258.85        238.75         9.27 o
   3  -9   2        175.79        169.83        13.55 o
   4  -9   2        551.65        474.98        13.02 o
   5  -9   2         62.54         79.77         6.64 o
   6  -9   2        460.50        507.76        18.72 o
   7  -9   2         67.11         84.25        10.45 o
   8  -9   2         50.65         90.89        11.62 o
   9  -9   2        645.45        649.76        24.28 o
 -15  -8   2         91.54         76.74         7.71 o
 -14  -8   2       2839.34       2760.34       111.43 o
 -13  -8   2         37.23        102.17        10.99 o
 -12  -8   2          8.76          4.94         6.10 o
 -11  -8   2        202.27        203.22         9.09 o
 -10  -8   2        375.92        433.96        14.58 o
  -9  -8   2       1750.09       1775.68        41.19 o
  -8  -8   2       1910.69       1556.05        35.89 o
  -7  -8   2       8137.41       8455.92       149.34 o
  -6  -8   2        138.23        151.02         9.94 o
  -5  -8   2       1216.64       1069.82        44.35 o
  -4  -8   2       6644.83       5840.69       165.43 o
  -3  -8   2        118.88        114.84         5.53 o
  -2  -8   2       6763.94       7122.91       127.23 o
  -1  -8   2       6179.83       6150.90       109.98 o
   0  -8   2        535.06        502.67        36.94 o
   1  -8   2       6901.74       7170.55       130.73 o
   2  -8   2        547.51        515.33        22.17 o
   3  -8   2         92.26        105.98         7.24 o
   4  -8   2       2555.38       2633.09        49.27 o
   5  -8   2         70.28         73.29         6.13 o
   6  -8   2         15.83         32.56         8.92 o
   7  -8   2         80.03         88.97         9.79 o
   8  -8   2        427.44        488.37        18.66 o
   9  -8   2         24.02         45.86        16.65 o
  10  -8   2         11.35         28.05        12.83 o
 -15  -7   2        231.75        290.66        16.79 o
 -14  -7   2        806.98        892.66        23.85 o
 -13  -7   2          2.36         16.59         6.01 o
 -12  -7   2       1902.31       1965.14        44.50 o
 -11  -7   2        806.72        718.30        18.83 o
 -10  -7   2       1847.66       2023.49        44.79 o
  -9  -7   2       2573.53       2403.19        53.33 o
  -8  -7   2        193.30        211.42         9.56 o
  -7  -7   2      13342.00      13743.76       315.30 o
  -6  -7   2       1923.26       1930.74        57.19 o
  -5  -7   2        983.87       1028.68        21.52 o
  -4  -7   2       4143.67       3852.31        65.17 o
  -3  -7   2        840.73        757.62        14.72 o
  -2  -7   2       2877.20       2508.91        47.81 o
  -1  -7   2       5008.86       4175.03        72.56 o
   0  -7   2         45.66         28.80         5.24 o
   1  -7   2       1958.99       2107.32        37.93 o
   2  -7   2       1243.31       1143.46        34.06 o
   3  -7   2        702.18        930.50        25.45 o
   4  -7   2       2048.47       2198.05        40.96 o
   5  -7   2         21.98         11.55         4.56 o
   6  -7   2        176.12        166.10        14.16 o
   7  -7   2         50.72         89.68        11.56 o
   8  -7   2         50.89         85.51         9.72 o
   9  -7   2        499.53        455.88        27.55 o
  10  -7   2          4.00          1.99         8.10 o
  11  -7   2        492.67        478.24        20.93 o
 -15  -6   2        568.90        699.89        27.99 o
 -14  -6   2        401.38        487.82        15.82 o
 -13  -6   2        981.59        890.88        22.63 o
 -12  -6   2       4970.12       5011.92       110.19 o
 -11  -6   2         52.76         67.00        12.31 o
 -10  -6   2        299.39        234.72         8.75 o
  -9  -6   2      13510.05      14303.69       331.16 o
  -8  -6   2        306.47        256.65         9.67 o
  -7  -6   2       2098.66       2538.06        53.68 o
  -6  -6   2      25713.66      25146.65       819.39 o
  -5  -6   2          1.33         15.08         3.03 o
  -4  -6   2      11064.14      10717.75       775.60 o
  -3  -6   2      32362.72      33003.26       676.36 o
  -2  -6   2        305.11        170.78        13.31 o
  -1  -6   2      16197.98      17842.29       338.76 o
   0  -6   2          1.55          2.57         4.24 o
   1  -6   2       1588.89       1213.95        22.72 o
   2  -6   2       3454.68       3408.90        59.51 o
   3  -6   2        180.62        166.40         6.62 o
   4  -6   2          0.91         18.49         4.58 o
   5  -6   2       1407.89       1419.88        27.14 o
   6  -6   2        414.77        495.74        12.79 o
   7  -6   2         50.56         32.99         8.00 o
   8  -6   2          0.69          1.62         7.74 o
   9  -6   2       1094.68       1129.51        32.15 o
  10  -6   2         19.18         11.81         7.83 o
  11  -6   2        456.76        582.55        22.33 o
 -15  -5   2        162.65        183.79        11.84 o
 -14  -5   2       4732.75       4677.80       106.43 o
 -13  -5   2        186.17        163.08         8.55 o
 -12  -5   2        583.47        565.08        15.23 o
 -11  -5   2       2520.05       2496.92        53.93 o
 -10  -5   2        449.67        435.74        12.14 o
  -9  -5   2       8529.93       8493.45       186.27 o
  -8  -5   2       8368.88       8034.00       173.72 o
  -7  -5   2        648.05        528.23        13.57 o
  -6  -5   2      22252.14      23089.78       555.19 o
  -5  -5   2       2599.05       2485.49        40.34 o
  -4  -5   2       1071.15       1143.07        27.60 o
  -3  -5   2      35100.68      37294.32       774.68 o
  -2  -5   2       9608.11       9927.29       174.31 o
  -1  -5   2        131.71        341.48        29.07 o
   0  -5   2       7381.64       7574.74       131.93 o
   1  -5   2       1849.66       2062.07        35.64 o
   2  -5   2       1857.31       1811.50        92.99 o
   3  -5   2       3837.77       3655.07        62.99 o
   4  -5   2       4298.92       4033.84        70.67 o
   5  -5   2       2147.89       2391.23        49.18 o
   6  -5   2        880.43        833.96        17.95 o
   7  -5   2       1848.17       1677.67        32.06 o
   8  -5   2         25.90         21.00        10.66 o
   9  -5   2       2346.30       2214.05        54.18 o
  10  -5   2        884.82        812.81        24.89 o
  11  -5   2         23.74         20.72         8.50 o
  12  -5   2       1628.40       1537.37        43.70 o
 -15  -4   2          5.99         28.94         7.83 o
 -14  -4   2       3594.36       3548.78       114.52 o
 -13  -4   2        743.26        740.27        35.03 o
 -12  -4   2          6.42         27.49         4.64 o
 -11  -4   2       1668.75       1852.92        40.86 o
 -10  -4   2          7.26          5.80         1.99 o
  -9  -4   2        388.36        299.41         8.93 o
  -8  -4   2       2148.83       1866.77        30.82 o
  -7  -4   2        646.06        491.84        12.78 o
  -6  -4   2      11142.43      10063.64       344.49 o
  -5  -4   2       2804.26       3062.40        78.75 o
  -4  -4   2       1967.72       1778.27        28.99 o
  -3  -4   2       2216.38       2594.24        50.00 o
  -2  -4   2         78.79        130.13         9.87 o
  -1  -4   2       6238.19       5652.86        94.70 o
   0  -4   2        796.76       1083.26        31.13 o
   1  -4   2        435.53        665.08        17.38 o
   2  -4   2       1788.06       1627.95        28.18 o
   3  -4   2       3032.18       3297.49        55.86 o
   4  -4   2          5.57         19.16         6.16 o
   5  -4   2         69.95        128.25         5.84 o
   6  -4   2       1674.66       1608.15        54.38 o
   7  -4   2       4074.53       4060.67        74.08 o
   8  -4   2          6.98         29.39         6.96 o
   9  -4   2        558.00        599.17        19.76 o
  10  -4   2       3351.02       3300.98        79.16 o
  11  -4   2          2.04         -6.13         7.65 o
  12  -4   2        646.11        754.17        25.29 o
  13  -4   2        693.36        693.89        69.69 o
 -15  -3   2         86.93         73.22        10.42 o
 -14  -3   2       1385.29       1317.26        45.24 o
 -13  -3   2       3551.92       3584.16        79.95 o
 -12  -3   2        705.95        634.56        16.28 o
 -11  -3   2       4229.29       4037.39        70.21 o
 -10  -3   2       2463.47       2476.47        42.08 o
  -9  -3   2       4089.81       4062.09        68.63 o
  -8  -3   2       3713.37       3901.73        80.58 o
  -7  -3   2       5588.28       5886.26       195.83 o
  -6  -3   2       2591.72       2387.21        46.81 o
  -5  -3   2       3140.41       3510.50        55.46 o
  -4  -3   2         98.88        103.09         3.52 o
  -3  -3   2       2441.70       2270.74        34.06 o
  -2  -3   2        189.73        114.87         3.48 o
  -1  -3   2      25772.63      28175.12       620.61 o
   0  -3   2        844.89        800.95        14.82 o
   1  -3   2         17.35         30.36         3.71 o
   2  -3   2      13176.32      12597.64       341.10 o
   3  -3   2        310.13        308.43         7.72 o
   4  -3   2        122.93        201.20         6.33 o
   5  -3   2       8669.48       7827.38       137.51 o
   6  -3   2        658.54        657.21        19.79 o
   7  -3   2        203.23        218.59         6.94 o
   8  -3   2        847.79        686.26        19.55 o
   9  -3   2         63.35         66.46         9.88 o
  10  -3   2       1389.91       1484.79        37.83 o
  11  -3   2         92.65         76.94        15.19 o
  12  -3   2         42.63         53.86         9.61 o
  13  -3   2       1319.40       1408.97        85.17 o
 -14  -2   2         27.11         52.89         8.40 o
 -13  -2   2       3845.23       3853.14       123.06 o
 -12  -2   2         21.34         35.38         3.46 o
 -11  -2   2         65.22        134.57         5.19 o
 -10  -2   2       2746.04       2208.73       130.25 o
  -9  -2   2        908.40        888.29        16.00 o
  -8  -2   2       2834.43       2888.44        48.30 o
  -7  -2   2       5961.82       6221.68       105.48 o
  -6  -2   2      11565.32      11931.93       212.13 o
  -5  -2   2       2251.13       1909.50        46.32 o
  -4  -2   2       1024.49       1161.55        19.87 o
  -3  -2   2      17107.36      17320.53       244.58 o
  -2  -2   2       4971.25       5783.15        72.34 o
  -1  -2   2       4252.95       5179.30       107.47 o
   0  -2   2       8386.59       8923.62       131.42 o
   1  -2   2       5314.68       5403.55        79.90 o
   2  -2   2       1687.40       1819.32        43.72 o
   3  -2   2        263.41        480.09        17.96 o
   4  -2   2        145.81        178.73         8.55 o
   5  -2   2      15137.86      14736.24       602.37 o
   6  -2   2       1124.19       1068.02        19.36 o
   7  -2   2         14.58         56.83         6.63 o
   8  -2   2       2135.24       2167.47        69.42 o
   9  -2   2        209.92        239.99        11.04 o
  10  -2   2        102.71         93.59         9.18 o
  11  -2   2       1215.81       1323.66        53.04 o
  12  -2   2        508.86        556.75        19.04 o
  13  -2   2         12.07          9.90         7.61 o
  14  -2   2         79.92         90.48         9.30 o
 -14  -1   2        268.47        290.25        15.21 o
 -13  -1   2        678.17        523.83        23.62 o
 -12  -1   2       2649.34       2647.66        47.59 o
 -11  -1   2       3902.70       3435.14        60.25 o
 -10  -1   2        481.71        532.37        11.32 o
  -9  -1   2         35.56         44.53         3.60 o
  -8  -1   2       3138.22       3482.23        71.30 o
  -7  -1   2        905.43        807.61        24.69 o
  -6  -1   2      15545.01      18431.35       346.70 o
  -5  -1   2      13160.97      14652.43       265.00 o
  -4  -1   2      16684.11      19011.58       274.94 o
  -3  -1   2      18702.62      19393.30       345.06 o
  -2  -1   2        347.61        308.53         4.19 o
  -1  -1   2        914.90        925.44        10.36 o
   1  -1   2        174.67        112.77         3.03 o
   2  -1   2       8798.21       9355.29       152.06 o
   3  -1   2       9540.53       8943.22       190.55 o
   4  -1   2       1281.36       1205.83        25.40 o
   5  -1   2        690.18        780.10        23.38 o
   6  -1   2       1126.39       1328.55        36.20 o
   7  -1   2       1321.60       1207.50        52.21 o
   8  -1   2       3472.31       3425.02        76.79 o
   9  -1   2        580.95        624.90        32.86 o
  10  -1   2        817.44        780.32        21.69 o
  11  -1   2       1269.63       1368.48        44.93 o
  12  -1   2        429.03        380.07        14.71 o
  13  -1   2        877.40        765.62        23.74 o
  14  -1   2         68.56         78.93        25.42 o
 -14   0   2        312.99        208.20        13.65 o
 -13   0   2        452.74        527.86        27.63 o
 -12   0   2       2801.88       2503.24        62.50 o
 -11   0   2       3888.25       3875.64        69.13 o
 -10   0   2         37.95         50.29         4.56 o
  -9   0   2       6405.90       6398.97       112.60 o
  -8   0   2      22540.21      25828.15       517.96 o
  -7   0   2         23.91         30.06         4.22 o
  -6   0   2       1864.28       2070.96        34.31 o
  -5   0   2      59950.86      70007.89      1987.60 o
  -4   0   2      14526.92      16646.29       285.81 o
  -3   0   2      53490.22      59423.25      2301.10 o
  -2   0   2       4080.86       4840.37        54.33 o
  -1   0   2        492.34        710.52        16.07 o
   1   0   2      11980.17      12352.91       150.98 o
   2   0   2        842.46       1027.04        29.69 o
   3   0   2       2046.66       1836.39       172.90 o
   4   0   2          1.29         11.96         1.53 o
   5   0   2        372.68        420.80        10.61 o
   6   0   2       4647.69       4993.62       150.48 o
   7   0   2       2943.68       2473.34        41.29 o
   8   0   2        576.37        523.19        12.81 o
   9   0   2        938.49       1079.84        29.53 o
  10   0   2        101.40         48.90         6.50 o
  11   0   2          4.76         28.49         8.45 o
  12   0   2         93.18        132.96         9.21 o
  13   0   2       1850.24       1938.18        53.46 o
  14   0   2          2.47         35.09        11.86 o
  15   0   2        443.35        426.20        25.14 o
 -13   1   2       1931.92       2071.74        49.78 o
 -12   1   2        193.48        225.13        10.18 o
 -11   1   2        226.80        236.34         7.47 o
 -10   1   2       9708.68       9498.14       177.22 o
  -9   1   2          6.06         48.20         4.63 o
  -8   1   2        235.34        296.06         7.54 o
  -7   1   2       6219.99       6430.10       131.80 o
  -6   1   2        827.92        821.80        15.29 o
  -5   1   2      35852.05      37461.18       783.41 o
  -4   1   2      20052.54      21762.74       415.89 o
  -3   1   2       6303.38       6202.82        89.14 o
  -1   1   2      17375.21      17354.95       273.26 o
   1   1   2      23108.65      24975.76       583.50 o
   2   1   2       1124.22       1231.38        19.38 o
   3   1   2       2976.91       2980.81        35.70 o
   4   1   2       2506.72       2157.25        32.71 o
   5   1   2       7017.31       6704.64        95.82 o
   6   1   2       1933.16       1996.33        66.32 o
   7   1   2          7.20         34.18         4.67 o
   8   1   2       5629.11       5487.70       109.50 o
   9   1   2         77.90        198.25        13.20 o
  10   1   2       2324.86       2281.72        51.65 o
  11   1   2       1818.45       1524.17        37.00 o
  12   1   2        131.73        273.71        12.37 o
  13   1   2       3970.86       4063.76       130.22 o
  14   1   2       1444.73       1444.43        54.70 o
  15   1   2        104.44        146.35        13.95 o
 -14   2   2         35.29         17.04         9.07 o
 -13   2   2        776.12        739.07        30.36 o
 -12   2   2        873.13        980.31        25.87 o
 -11   2   2        242.50        218.86        10.28 o
 -10   2   2       6153.08       6003.45       110.20 o
  -9   2   2       1581.49       1656.06        31.91 o
  -8   2   2        286.62        438.97        10.24 o
  -7   2   2       8739.74       8778.99       157.44 o
  -6   2   2         36.59         17.50         5.24 o
  -5   2   2        122.04        159.89         6.90 o
  -4   2   2      29294.83      31732.48       644.75 o
  -3   2   2       1032.70       1522.45        25.25 o
  -2   2   2        684.30        828.05        12.72 o
  -1   2   2       2125.09       1782.09        41.81 o
   0   2   2        429.21        440.46         6.67 o
   1   2   2      15136.81      17568.77       247.28 o
   2   2   2      25692.78      24568.59       364.93 o
   3   2   2      20741.07      20011.14       287.81 o
   4   2   2       3076.32       3386.22        41.15 o
   5   2   2        178.15        110.00         5.10 o
   6   2   2       4248.81       3944.52        87.94 o
   7   2   2        678.63        515.65        10.99 o
   8   2   2      10118.15       9210.34       165.66 o
   9   2   2        322.46        309.84        12.78 o
  10   2   2       1150.21       1438.52        46.74 o
  11   2   2       3555.55       3947.45       190.27 o
  12   2   2        126.90        117.82        21.32 o
  13   2   2        932.16        845.31        36.01 o
  14   2   2       2994.57       2909.66        99.58 o
  15   2   2         76.94        114.92        14.66 o
  16   2   2        260.08        157.32        15.30 o
 -14   3   2         15.45         28.09         7.35 o
 -13   3   2          7.45         15.94         6.66 o
 -12   3   2       1114.64       1236.55        33.23 o
 -11   3   2          7.68         28.74         6.11 o
 -10   3   2       1643.36       1635.03        31.19 o
  -9   3   2        162.89        153.98         6.17 o
  -8   3   2         78.18         71.09         5.32 o
  -7   3   2       9025.19       9309.43       169.19 o
  -6   3   2       3574.55       3451.10        59.28 o
  -5   3   2        385.92        521.82        11.40 o
  -4   3   2       5773.90       5655.92        96.48 o
  -3   3   2        666.05        771.51        14.67 o
  -2   3   2          1.03         45.49         6.30 o
  -1   3   2         10.82         58.28         4.69 o
   0   3   2          9.17         31.31         4.45 o
   1   3   2       1728.91       2418.80        33.54 o
   2   3   2       2822.40       3019.07        54.68 o
   3   3   2         49.87        126.23         2.92 o
   4   3   2        426.75        346.76         6.39 o
   5   3   2        901.93        964.33        20.83 o
   6   3   2       7443.56       7711.47       130.81 o
   7   3   2       2617.07       2462.21        40.07 o
   8   3   2      11775.82      11431.31       206.35 o
   9   3   2      14450.65      14529.40       272.05 o
  10   3   2        133.04         96.40         3.91 o
  11   3   2       1303.55       1095.49        25.66 o
  12   3   2       1485.58       1611.35        67.86 o
  13   3   2         95.44         88.64        12.34 o
  14   3   2       1906.46       1949.22        67.43 o
  15   3   2        114.00        143.31        15.05 o
  16   3   2         34.92         24.13        11.82 o
 -13   4   2         32.45         17.67         8.07 o
 -12   4   2       1321.16       1355.10        36.62 o
 -11   4   2        622.46        657.16        20.57 o
 -10   4   2        275.69        303.05        13.29 o
  -9   4   2       1630.48       1342.88        27.90 o
  -8   4   2       1114.94       1098.37        23.69 o
  -7   4   2         22.54         41.36         4.79 o
  -6   4   2       3109.50       2912.49        51.83 o
  -5   4   2        273.39        267.37        12.36 o
  -4   4   2        397.14        446.38        10.72 o
  -3   4   2        383.36        507.32        14.71 o
  -2   4   2       3242.49       2673.45        44.88 o
  -1   4   2        235.65        255.83         7.76 o
   0   4   2          7.74         28.73         4.48 o
   1   4   2      18917.96      17921.47       333.05 o
   2   4   2        376.31        504.55        10.56 o
   3   4   2          7.97         28.38         2.23 o
   4   4   2        957.25        825.85        12.08 o
   5   4   2          6.44         11.53         1.62 o
   6   4   2       9123.54       9194.03       153.33 o
   7   4   2       1530.75       1790.04        29.24 o
   8   4   2        472.06        797.25        15.16 o
   9   4   2       5897.63       6285.29       108.36 o
  10   4   2       1697.90       1704.26        29.60 o
  11   4   2       1635.81       1662.00        29.14 o
  12   4   2       2220.08       2236.05        74.06 o
  13   4   2        352.45        376.15        20.36 o
  14   4   2        231.25        272.44        17.19 o
  15   4   2        994.87       1018.65        39.95 o
  16   4   2        408.97        389.38        22.86 o
 -13   5   2          0.07         13.40         9.52 o
 -12   5   2        113.28         85.69         9.34 o
 -11   5   2       1438.26       1513.27        39.65 o
 -10   5   2        326.72        348.10        19.07 o
  -9   5   2        323.31        370.89        12.74 o
  -8   5   2        710.43        771.04        17.08 o
  -7   5   2        457.69        535.41        15.88 o
  -6   5   2        376.94        384.20        13.96 o
  -5   5   2        289.30        215.98         7.45 o
  -4   5   2       5933.75       6349.12       111.99 o
  -3   5   2        190.45        290.78         8.19 o
  -2   5   2        418.24        337.71         9.15 o
  -1   5   2      10366.19      10738.81       191.83 o
   0   5   2        444.34        426.93        10.35 o
   1   5   2       1170.36       1039.50        19.19 o
   2   5   2         80.04        134.88         7.73 o
   3   5   2         36.19         37.91         3.68 o
   4   5   2       9088.41       8035.92       118.12 o
   5   5   2        735.60        700.12        10.61 o
   6   5   2        906.26        892.36        16.23 o
   7   5   2       2827.22       2906.06        96.10 o
   8   5   2         31.10         74.78         5.67 o
   9   5   2        737.57        579.46        29.40 o
  10   5   2        394.30        363.98         8.20 o
  11   5   2        174.65        226.41         6.23 o
  12   5   2        625.09        683.45        27.52 o
  13   5   2         21.10         52.29        10.02 o
  14   5   2        293.70        246.66        16.21 o
  15   5   2        255.56        298.30        17.94 o
  16   5   2        203.02        134.00        13.40 o
 -12   6   2        578.84        683.07        23.87 o
 -11   6   2        878.36        741.17        50.45 o
 -10   6   2          4.80         10.09         7.34 o
  -9   6   2        355.74        400.73        28.00 o
  -8   6   2        853.65        716.28        16.76 o
  -7   6   2        999.27       1006.79        21.02 o
  -6   6   2        204.90        322.63        12.82 o
  -5   6   2       1028.65        993.54        49.91 o
  -4   6   2      12937.94      12841.88       292.46 o
  -3   6   2       4633.62       5081.69        89.89 o
  -2   6   2        195.54        164.81         7.00 o
  -1   6   2      15035.38      14808.34       276.15 o
   0   6   2       1914.54       1785.93        31.52 o
   1   6   2       7922.28       8085.52       141.77 o
   2   6   2      13858.28      15392.88       284.90 o
   3   6   2       7046.60       6864.38       117.71 o
   4   6   2       5793.20       5571.73        94.05 o
   5   6   2       6888.38       6677.57       206.63 o
   6   6   2          0.98         54.37         3.71 o
   7   6   2       8905.00       8181.51       309.19 o
   8   6   2        117.99         48.55         6.29 o
   9   6   2         15.17         35.45         6.32 o
  10   6   2       3162.21       3370.36        75.48 o
  11   6   2       1018.87        820.39        20.78 o
  12   6   2        417.95        369.69        24.59 o
  13   6   2        651.34        782.83        30.96 o
  14   6   2        989.34        892.13        35.71 o
  15   6   2        119.92        184.91        16.30 o
  16   6   2        209.22        204.97        17.72 o
  17   6   2        779.81        703.81        31.96 o
 -11   7   2         46.86         93.76        11.27 o
 -10   7   2          8.66          8.53         7.34 o
  -9   7   2       1602.00       1610.37        42.37 o
  -8   7   2          1.66         21.05         6.63 o
  -7   7   2         46.94         78.89         6.03 o
  -6   7   2       5325.76       5752.07       129.80 o
  -5   7   2       1036.49       1046.48        22.20 o
  -4   7   2       1527.76       1247.30        95.02 o
  -3   7   2       5319.19       5725.68       270.94 o
  -2   7   2        613.60        632.01        15.00 o
  -1   7   2       8275.43       7686.27       137.68 o
   0   7   2       6538.52       7437.51       131.85 o
   1   7   2        170.48        182.65         7.29 o
   2   7   2      17346.72      17474.21       330.97 o
   3   7   2       3218.02       3835.73        65.21 o
   4   7   2        179.00        344.41         8.91 o
   5   7   2       1809.39       1839.28        31.35 o
   6   7   2        211.72        272.81         9.15 o
   7   7   2       1492.79       1454.94        57.55 o
   8   7   2       1439.34       1833.63        30.78 o
   9   7   2       4688.90       4366.64       139.22 o
  10   7   2          2.67         19.81         5.11 o
  11   7   2        612.36        515.88        15.64 o
  12   7   2       1483.63       1495.28        35.41 o
  13   7   2        494.07        476.74        22.63 o
  14   7   2       1753.43       1626.35        58.34 o
  15   7   2       1255.69       1250.02        46.65 o
  16   7   2          4.20         12.23        11.04 o
  17   7   2       1384.45       1263.75        50.29 o
 -10   8   2          4.08         13.47        11.66 o
  -9   8   2        469.06        428.61        18.63 o
  -8   8   2       1665.72       1651.62        43.92 o
  -7   8   2        128.87         74.95         6.37 o
  -6   8   2       1304.88       1125.86        24.07 o
  -5   8   2       1743.59       1748.32        33.88 o
  -4   8   2        346.39        372.96        11.89 o
  -3   8   2       9769.87       9603.32       181.28 o
  -2   8   2        252.89        239.12         9.29 o
  -1   8   2        503.85        487.06        17.16 o
   0   8   2       5733.17       5918.76       105.25 o
   1   8   2        517.03        509.54        12.40 o
   2   8   2         80.98         78.17         6.06 o
   3   8   2         10.77         36.45         4.21 o
   4   8   2         27.97         39.59         4.81 o
   5   8   2        908.83        706.11        14.37 o
   6   8   2        769.57        792.41        16.94 o
   7   8   2       6057.33       5549.32       174.30 o
   8   8   2       3075.53       2944.61       103.94 o
   9   8   2       1875.20       1579.17        36.44 o
  10   8   2       4795.82       4269.39        94.37 o
  11   8   2       1046.95       1014.82        25.73 o
  12   8   2       2295.72       2169.00        49.20 o
  13   8   2         11.14         21.00         9.20 o
  14   8   2        438.84        431.99        23.49 o
  15   8   2       1917.20       1962.48        69.69 o
  16   8   2         56.70        104.24        12.95 o
  17   8   2        417.69        282.85        19.38 o
 -10   9   2        162.97        173.94        17.62 o
  -9   9   2          0.11         28.14         9.68 o
  -8   9   2       1783.89       1702.10        45.66 o
  -7   9   2        294.06        310.50        11.03 o
  -6   9   2        345.78        388.15        12.41 o
  -5   9   2       1836.89       2009.42        39.27 o
  -4   9   2        341.04        286.21        15.38 o
  -3   9   2       6144.82       6033.48       113.15 o
  -2   9   2       2199.46       2050.63        39.93 o
  -1   9   2       2389.62       2506.78        47.58 o
   0   9   2        975.73        897.48        19.95 o
   1   9   2          6.46         39.30         6.78 o
   2   9   2          7.44         49.27         5.84 o
   3   9   2       2752.24       2637.98        71.80 o
   4   9   2       3694.11       3190.97       208.02 o
   5   9   2       2095.82       2164.80        38.21 o
   6   9   2        205.55        268.14         7.49 o
   7   9   2       1917.85       2085.03       140.46 o
   8   9   2          0.52         46.41         6.82 o
   9   9   2       4358.72       3917.23       177.73 o
  10   9   2       9563.90       9134.62       271.14 o
  11   9   2         31.71         48.36         6.60 o
  12   9   2       2765.76       2764.34        63.10 o
  13   9   2       5704.02       6104.12       139.69 o
  14   9   2         25.91         43.41        11.45 o
  15   9   2       1142.49       1212.73        46.62 o
  16   9   2        576.52        609.33        28.55 o
  17   9   2         39.91         48.09        12.78 o
  -9  10   2         12.43         53.19        14.04 o
  -8  10   2        877.94        777.82        32.61 o
  -7  10   2        934.98        770.44        31.28 o
  -6  10   2         61.81         90.93         7.85 o
  -5  10   2       1664.85       1733.87        49.30 o
  -4  10   2       1279.06       1077.58        23.73 o
  -3  10   2        134.47        181.59        11.16 o
  -2  10   2         88.51         96.44        11.24 o
  -1  10   2         13.66         32.82         6.42 o
   0  10   2         89.77         80.97         7.68 o
   1  10   2        765.38        646.18        16.28 o
   2  10   2       6634.21       6581.59       120.83 o
   3  10   2         21.30         25.55         5.20 o
   4  10   2        272.47        329.49         9.72 o
   5  10   2       3083.88       3025.59        54.36 o
   6  10   2       1055.41        902.53        37.91 o
   7  10   2         12.50         22.47         7.77 o
   8  10   2       3551.07       4148.16        92.69 o
   9  10   2        197.39        282.20        12.64 o
  10  10   2       2568.50       2870.79        96.76 o
  11  10   2       4531.65       4797.86       108.84 o
  12  10   2          7.45         78.52         8.02 o
  13  10   2       2680.30       2456.55        57.33 o
  14  10   2        365.28        326.22        13.22 o
  15  10   2         17.90         44.45        13.95 o
  16  10   2       1971.76       1995.86        75.20 o
  17  10   2        403.32        329.38        21.31 o
  -8  11   2         38.43         66.61        12.15 o
  -7  11   2       1011.93       1045.55        44.45 o
  -6  11   2         27.88         42.28         9.34 o
  -5  11   2         55.34         94.69         8.74 o
  -4  11   2        663.67        785.57        19.17 o
  -3  11   2       1339.22       1271.52        28.25 o
  -2  11   2        518.95        537.14        18.29 o
  -1  11   2        157.17        169.35        11.34 o
   0  11   2       2608.07       2729.08        52.67 o
   1  11   2         31.85         44.26         9.55 o
   2  11   2          9.03         27.22         6.13 o
   3  11   2         75.23        102.71         7.36 o
   4  11   2       2214.91       2281.16        44.69 o
   5  11   2       2250.70       2115.99        41.26 o
   6  11   2         74.22         48.22         5.19 o
   7  11   2       1462.57       1318.21        34.94 o
   8  11   2       2886.13       2694.06       119.93 o
   9  11   2         66.96        126.15        20.69 o
  10  11   2          3.81         50.24         8.11 o
  11  11   2       2210.27       2393.46        67.17 o
  12  11   2         26.74         42.49         8.52 o
  13  11   2        130.59        120.28         8.75 o
  14  11   2        789.60       1022.04        47.72 o
  15  11   2        377.93        325.00        22.51 o
  16  11   2        117.24        184.89        16.74 o
  -6  12   2        266.14        155.99        19.29 o
  -5  12   2        295.66        311.94        12.48 o
  -4  12   2        137.92        121.38         9.75 o
  -3  12   2       1363.79       1418.18        40.52 o
  -2  12   2        416.49        374.46        13.22 o
  -1  12   2        699.34        652.61        17.93 o
   0  12   2       4654.79       5054.55       119.11 o
   1  12   2        179.12        173.48        17.87 o
   2  12   2        633.92        581.32        22.34 o
   3  12   2       5277.00       5108.82        96.17 o
   4  12   2          1.01         21.44         5.87 o
   5  12   2       2510.28       2432.59        58.32 o
   6  12   2       1726.84       1903.06        36.51 o
   7  12   2        226.29        276.29        16.88 o
   8  12   2       1259.18       1342.47       125.30 o
   9  12   2         33.39         82.39         9.90 o
  10  12   2        448.58        437.89        23.11 o
  11  12   2       1445.99       1521.90        38.81 o
  12  12   2        124.07        188.91        14.61 o
  13  12   2         73.74        101.50        11.48 o
  14  12   2        832.72        945.19        47.45 o
  15  12   2        791.95        782.97        35.89 o
  16  12   2        151.14        138.83        16.11 o
  -5  13   2        914.26        815.49        22.53 o
  -4  13   2        236.89        178.80        15.93 o
  -3  13   2        109.85        107.18         9.03 o
  -2  13   2       3263.49       3185.01        64.48 o
  -1  13   2        460.08        427.82        14.77 o
   0  13   2        623.03        743.58        19.38 o
   1  13   2       1366.38       1334.89        35.62 o
   2  13   2         95.30        129.11         8.37 o
   3  13   2       4863.99       4744.82        90.08 o
   4  13   2        447.52        352.42        17.05 o
   5  13   2          6.19         48.23         6.79 o
   6  13   2       2736.46       2686.80        51.90 o
   7  13   2        106.46         76.48         9.56 o
   8  13   2          0.40         21.31         9.72 o
   9  13   2       1994.11       2085.95        51.71 o
  10  13   2         94.24         79.93         9.77 o
  11  13   2         29.45         46.95        10.15 o
  12  13   2        404.18        524.84        33.18 o
  13  13   2        570.14        554.00        33.49 o
  14  13   2          6.97         34.14        15.30 o
  15  13   2        136.12        170.92        30.18 o
  16  13   2       1001.96       1114.89        46.55 o
  -4  14   2        716.08        736.59        43.33 o
  -3  14   2          1.63         18.29         8.08 o
  -2  14   2       1953.64       2026.35        44.27 o
  -1  14   2        629.64        498.31        42.17 o
   0  14   2          6.20         42.93         7.94 o
   1  14   2       2826.64       2908.95        58.66 o
   2  14   2        126.91        140.77         8.77 o
   3  14   2         41.77         79.85         8.06 o
   4  14   2       1163.13       1069.47        24.26 o
   5  14   2        100.59        153.61        11.76 o
   6  14   2        437.47        476.14        14.10 o
   7  14   2        788.92        644.08        21.91 o
   8  14   2         98.57        125.04        11.48 o
   9  14   2        946.10        977.57        86.52 o
  10  14   2        245.21        228.41        12.97 o
  11  14   2       1415.38       1485.66        73.33 o
  12  14   2        318.29        317.66        28.12 o
  13  14   2        247.15        339.55        16.14 o
  14  14   2       1081.03       1320.30        37.03 o
  15  14   2         28.96         22.55         9.21 o
  -2  15   2        552.90        701.69        26.13 o
  -1  15   2        689.64        662.16        19.44 o
   0  15   2         15.00         35.42        14.13 o
   1  15   2        646.54        706.93        33.51 o
   2  15   2        298.97        266.97        11.37 o
   3  15   2        115.16        163.72        15.69 o
   4  15   2       1522.84       1351.26        29.20 o
   5  15   2         68.23         99.90         7.22 o
   6  15   2        311.18        394.55        17.61 o
   7  15   2        968.24       1032.33        33.45 o
   8  15   2        291.99        311.92        20.25 o
   9  15   2         60.24        101.47        12.37 o
  10  15   2         20.00         29.45        13.33 o
  11  15   2       2060.74       2358.17        60.91 o
  12  15   2         21.52         20.81        16.61 o
  13  15   2        282.61        382.07        16.54 o
  14  15   2       1957.59       1997.75       103.80 o
   0  16   2         24.83          6.39         7.59 o
   1  16   2         37.21         79.07        14.64 o
   2  16   2         14.69         29.89         7.19 o
   3  16   2          0.41         10.56         7.24 o
   4  16   2         13.80         25.01        10.96 o
   5  16   2          6.65         29.68        27.01 o
   6  16   2        710.46        833.23        31.20 o
   7  16   2        142.25        167.95        13.21 o
   8  16   2          0.59         14.93         9.46 o
   9  16   2        868.67        836.12        52.11 o
  10  16   2         31.47         22.65        10.49 o
  11  16   2        578.94        680.86        24.45 o
  12  16   2       1070.16       1093.59        33.07 o
  13  16   2         16.35         15.38         9.78 o
   2  17   2         31.96         44.32        10.25 o
   3  17   2          7.52          1.89         6.41 o
   4  17   2        473.31        393.71        19.08 o
   5  17   2          5.64         18.15         9.02 o
   6  17   2        119.87        177.79        12.54 o
   7  17   2        824.46        763.54        26.74 o
   8  17   2        171.53        242.71        34.43 o
   9  17   2        415.76        452.36        19.28 o
  10  17   2         80.07         22.83        10.13 o
  11  17   2         29.17         38.17         9.61 o
  12  17   2        950.35        860.18        39.44 o
   7  18   2        912.45        876.56        29.63 o
   8  18   2         31.52         32.62        12.41 o
 -11 -16   3       1825.76       1613.51        76.53 o
 -10 -16   3         49.21         76.24        18.19 o
  -9 -16   3        411.45        394.55        36.03 o
  -8 -16   3       1472.63       1475.38        41.87 o
  -7 -16   3          3.88         -5.53        15.58 o
  -6 -16   3        308.71        296.68        18.53 o
  -5 -16   3        910.02        870.15        29.76 o
  -4 -16   3          0.10         -4.11        10.19 o
  -3 -16   3        303.70        277.59        12.30 o
 -13 -15   3        788.25        760.37        66.00 o
 -12 -15   3          9.23         25.02         9.03 o
 -11 -15   3        743.17        741.91        29.53 o
 -10 -15   3        269.71        349.95        17.52 o
  -9 -15   3        305.93        294.44        16.04 o
  -8 -15   3        763.46        755.62        24.95 o
  -7 -15   3        309.35        264.55        18.40 o
  -6 -15   3        299.19        320.81        16.14 o
  -5 -15   3       1027.17       1014.26        76.89 o
  -4 -15   3        275.86        285.45        16.94 o
  -3 -15   3         15.96         38.92         7.14 o
  -2 -15   3        186.59        163.95         9.67 o
  -1 -15   3         51.02         49.99         8.34 o
   0 -15   3          6.01         -6.80         6.80 o
 -14 -14   3         56.40         58.12        10.04 o
 -13 -14   3       3075.51       2852.40        72.04 o
 -12 -14   3         86.68        114.71        14.43 o
 -11 -14   3        268.56        281.06        15.30 o
 -10 -14   3       2391.44       2213.42        56.66 o
  -9 -14   3         16.88         32.41        20.68 o
  -8 -14   3        141.72        152.53        12.75 o
  -7 -14   3        627.05        559.49        21.22 o
  -6 -14   3         71.33         83.46        21.92 o
  -5 -14   3          1.07         11.75         5.47 o
  -4 -14   3         46.35         57.57         6.77 o
  -3 -14   3        202.55        232.63        17.35 o
  -2 -14   3         55.40         63.42        10.33 o
  -1 -14   3        611.78        540.11        15.78 o
   0 -14   3        295.44        296.83        12.10 o
   1 -14   3         73.73         87.29        13.24 o
   2 -14   3        656.15        591.32        21.15 o
 -15 -13   3       2356.08       2287.97       220.21 o
 -14 -13   3         20.85         70.00        25.74 o
 -13 -13   3       1206.35       1340.17        36.30 o
 -12 -13   3        879.65        841.45        26.54 o
 -11 -13   3         10.16         30.12         7.92 o
 -10 -13   3       3480.65       3634.96        86.83 o
  -9 -13   3          3.07         32.63        11.26 o
  -8 -13   3        617.27        551.98        61.34 o
  -7 -13   3       2561.00       2571.72        63.54 o
  -6 -13   3       1673.09       1655.70        43.59 o
  -5 -13   3        609.00        576.94        21.87 o
  -4 -13   3        103.47         95.53        14.19 o
  -3 -13   3       2451.10       2369.13        47.11 o
  -2 -13   3        582.76        487.72        15.17 o
  -1 -13   3        189.36        166.36         9.02 o
   0 -13   3       1470.88       1402.97        31.10 o
   1 -13   3         29.78         27.82         7.79 o
   2 -13   3        569.78        583.40        16.94 o
   3 -13   3       1297.57       1206.49        36.68 o
   4 -13   3         22.84         25.48        15.86 o
 -15 -12   3       1446.67       1396.04        59.47 o
 -14 -12   3        108.16        149.80        19.88 o
 -13 -12   3          8.93         24.00         7.81 o
 -12 -12   3       2354.06       2405.84        78.69 o
 -11 -12   3        225.15        276.20        12.52 o
 -10 -12   3        132.50         95.36        12.60 o
  -9 -12   3       1848.13       1679.61        42.06 o
  -8 -12   3        329.15        369.81        15.40 o
  -7 -12   3        213.51        223.52        12.93 o
  -6 -12   3       2644.17       2502.72        56.89 o
  -5 -12   3       1452.59       1347.79        27.95 o
  -4 -12   3        198.66        250.39        10.17 o
  -3 -12   3       1390.83       1243.13        26.40 o
  -2 -12   3       6310.65       5615.26       107.71 o
  -1 -12   3         20.84         34.12         6.99 o
   0 -12   3        624.85        564.66        15.70 o
   1 -12   3        819.51        817.70        20.48 o
   2 -12   3          7.56         17.26         6.65 o
   3 -12   3       1722.91       1456.25       100.62 o
   4 -12   3         61.04         85.54        11.07 o
   5 -12   3         75.88         76.81        11.37 o
 -16 -11   3         14.86         16.34        11.01 o
 -15 -11   3        415.56        460.24        16.33 o
 -14 -11   3          2.88          4.91         7.07 o
 -13 -11   3        927.65        903.89        25.83 o
 -12 -11   3        339.37        374.55        15.32 o
 -11 -11   3        199.26        256.22        14.45 o
 -10 -11   3       1117.37       1175.02        31.33 o
  -9 -11   3        298.55        259.57        30.66 o
  -8 -11   3       1334.63       1304.03        33.09 o
  -7 -11   3       2195.41       2111.76       100.37 o
  -6 -11   3         10.60         32.19         4.32 o
  -5 -11   3       1616.83       1566.69        32.41 o
  -4 -11   3       2737.73       2592.18        48.70 o
  -3 -11   3        196.62        211.57        12.72 o
  -2 -11   3       4395.12       4268.31        81.67 o
  -1 -11   3        682.88        604.19        29.46 o
   0 -11   3       1973.30       2018.33        40.37 o
   1 -11   3       3076.16       2941.30        56.67 o
   2 -11   3         85.07        115.35        13.29 o
   3 -11   3        210.15        255.42        10.54 o
   4 -11   3        973.15        984.81        29.63 o
   5 -11   3        280.95        297.67        29.45 o
   6 -11   3         96.33         94.85        10.95 o
 -16 -10   3        132.42        158.86        14.60 o
 -15 -10   3        883.77        822.46        24.50 o
 -14 -10   3       1339.71       1441.58        37.31 o
 -13 -10   3       1061.97       1109.13        41.20 o
 -12 -10   3        728.38        814.86        23.18 o
 -11 -10   3       1012.76       1091.19        27.99 o
 -10 -10   3       1643.30       1636.60        39.95 o
  -9 -10   3          0.29         26.01         7.42 o
  -8 -10   3       2203.44       2050.98        64.73 o
  -7 -10   3       8311.41       7923.31       230.45 o
  -6 -10   3          4.05          9.58         3.77 o
  -5 -10   3        811.73        840.64        22.39 o
  -4 -10   3       2663.44       2503.18        46.13 o
  -3 -10   3        240.59        129.62         6.99 o
  -2 -10   3       3191.79       2892.49        54.05 o
  -1 -10   3        470.11        361.25        10.98 o
   0 -10   3        402.44        372.75        11.75 o
   1 -10   3       1070.59       1144.59        28.46 o
   2 -10   3         37.71         73.07         7.48 o
   3 -10   3          9.51         28.07         6.39 o
   4 -10   3        539.27        488.67        14.16 o
   5 -10   3        179.57        242.01        13.18 o
   6 -10   3          2.36          2.13         9.33 o
   7 -10   3         63.34         67.23         9.72 o
 -16  -9   3         41.36         29.59         8.55 o
 -15  -9   3       2342.67       2590.69        62.85 o
 -14  -9   3         48.86         55.06         9.23 o
 -13  -9   3        148.51        197.81         9.67 o
 -12  -9   3       2839.65       3121.02        71.16 o
 -11  -9   3       1161.57       1154.42        28.26 o
 -10  -9   3        145.00        175.05        19.29 o
  -9  -9   3      10513.82      10403.66       240.12 o
  -8  -9   3        373.77        382.51        14.05 o
  -7  -9   3       1549.48       1490.89        27.07 o
  -6  -9   3       2058.60       1944.52        37.71 o
  -5  -9   3        738.72        858.61        19.40 o
  -4  -9   3       6586.01       6173.37       110.60 o
  -3  -9   3        442.87        389.19        11.70 o
  -2  -9   3         57.35         94.45         9.64 o
  -1  -9   3       3385.17       3570.28        64.99 o
   0  -9   3        853.07        822.05        32.94 o
   1  -9   3         12.12         17.66         5.88 o
   2  -9   3        377.61        486.33        12.94 o
   3  -9   3        110.06        121.00         7.25 o
   4  -9   3        349.16        349.30        15.49 o
   5  -9   3        238.51        247.99        19.33 o
   6  -9   3        613.33        705.10        23.34 o
   7  -9   3         85.37        127.06        10.96 o
   8  -9   3        486.16        615.13        23.15 o
 -15  -8   3       1345.26       1360.92        48.31 o
 -14  -8   3        988.36       1052.01        56.10 o
 -13  -8   3        177.08        159.32        16.40 o
 -12  -8   3       4538.97       4361.60       142.55 o
 -11  -8   3          1.98         42.19         6.32 o
 -10  -8   3        312.36        261.39        10.42 o
  -9  -8   3      12586.22      13019.32       303.69 o
  -8  -8   3        229.16        251.44        11.01 o
  -7  -8   3        464.34        547.95        11.42 o
  -6  -8   3       3926.27       3996.67        69.04 o
  -5  -8   3        831.06        770.92        15.27 o
  -4  -8   3        729.10        601.70        12.98 o
  -3  -8   3        270.71        205.41         9.15 o
  -2  -8   3       1887.29       1683.71        31.09 o
  -1  -8   3        376.67        367.87        22.30 o
   0  -8   3         14.75         54.99         5.72 o
   1  -8   3        396.86        319.46        11.29 o
   2  -8   3        645.03        686.73        16.27 o
   3  -8   3       1037.16       1229.62        46.99 o
   4  -8   3       1353.51       1162.91        24.74 o
   5  -8   3         91.32         85.77         7.91 o
   6  -8   3       2047.03       2225.38        55.38 o
   7  -8   3        186.43        218.46        13.66 o
   8  -8   3          0.48          5.92         8.65 o
   9  -8   3       1327.30       1285.21        38.13 o
 -15  -7   3        242.31        418.51        19.73 o
 -14  -7   3       5093.25       5135.66       242.10 o
 -13  -7   3          8.70         27.23         7.80 o
 -12  -7   3        218.82        217.85        19.92 o
 -11  -7   3       1190.16       1268.82        29.89 o
 -10  -7   3         10.38         20.87         5.67 o
  -9  -7   3       3148.98       3193.42        69.71 o
  -8  -7   3       1569.75       1284.98        83.32 o
  -7  -7   3         24.22         55.14         8.94 o
  -6  -7   3       3192.07       3493.70        59.41 o
  -5  -7   3        480.78        555.73        34.82 o
  -4  -7   3       1307.90        790.69        15.33 o
  -3  -7   3         14.14         28.47         3.94 o
  -2  -7   3        868.74        790.40        15.46 o
  -1  -7   3       1159.70        822.10        16.89 o
   0  -7   3         24.76         58.08         5.98 o
   1  -7   3       1573.92       1438.87        27.00 o
   2  -7   3       2125.28       2060.69        38.33 o
   3  -7   3        578.34        547.65        13.88 o
   4  -7   3       5505.58       5514.29       101.38 o
   5  -7   3        811.15        731.23        17.19 o
   6  -7   3       1052.76       1113.67        30.92 o
   7  -7   3       1225.62       1338.08        36.04 o
   8  -7   3          3.98         15.06        16.57 o
   9  -7   3       1549.95       1705.48       120.64 o
  10  -7   3        321.15        247.68        13.78 o
 -14  -6   3       3974.79       4067.73        93.39 o
 -13  -6   3       1873.20       1976.15        45.44 o
 -12  -6   3        105.22         83.18         6.35 o
 -11  -6   3       3486.81       3854.66        84.16 o
 -10  -6   3       1403.00       1465.97        32.96 o
  -9  -6   3        614.25        574.99        15.69 o
  -8  -6   3       6608.20       6720.60       145.95 o
  -7  -6   3       4583.96       4416.11       208.52 o
  -6  -6   3         36.34         74.22         8.63 o
  -5  -6   3        434.60        599.40        11.84 o
  -4  -6   3       6729.77       6136.09       104.70 o
  -3  -6   3        138.84        246.55        10.16 o
  -2  -6   3       1716.25       2170.07        37.52 o
  -1  -6   3       3970.07       3634.84        62.27 o
   0  -6   3        501.73        627.96        13.36 o
   1  -6   3       7781.98       7592.51       169.86 o
   2  -6   3        870.67        783.52        16.31 o
   3  -6   3          0.16          9.72         4.23 o
   4  -6   3       5292.88       5011.83       284.99 o
   5  -6   3       2555.35       2569.18        49.81 o
   6  -6   3        253.80        254.73         8.63 o
   7  -6   3       1457.27       1433.27        37.13 o
   8  -6   3        237.16        148.36        11.17 o
   9  -6   3        265.81        313.75        20.96 o
  10  -6   3        555.04        494.74        42.29 o
  11  -6   3          0.30          1.87         9.19 o
 -14  -5   3        122.83        141.81         8.04 o
 -13  -5   3       3972.20       3834.10        87.13 o
 -12  -5   3        916.32       1002.14        32.36 o
 -11  -5   3        872.85        667.40        17.70 o
 -10  -5   3        607.11        538.90        21.00 o
  -9  -5   3       2956.58       3037.22       137.97 o
  -8  -5   3       4220.67       4227.49        89.77 o
  -7  -5   3       5025.84       4481.71        74.28 o
  -6  -5   3      11704.50      11507.05       204.78 o
  -5  -5   3       3263.22       3299.08       113.33 o
  -4  -5   3       7194.47       7013.37       119.48 o
  -3  -5   3       4122.86       4015.77        66.98 o
  -2  -5   3       2810.37       2721.37        53.96 o
  -1  -5   3      20745.96      20784.07       427.12 o
   0  -5   3        528.81        290.29         8.34 o
   1  -5   3       1474.42       1615.90        28.63 o
   2  -5   3       3600.65       3912.62        76.21 o
   3  -5   3        145.08        204.57         6.78 o
   4  -5   3       5001.88       5476.54       139.61 o
   5  -5   3       4352.56       4299.17        76.50 o
   6  -5   3        928.50        895.17        18.50 o
   7  -5   3       1351.54       1459.37        37.72 o
   8  -5   3        406.63        401.51        15.97 o
   9  -5   3        649.25        579.14        38.81 o
  10  -5   3        807.81        852.12        26.00 o
  11  -5   3          2.79         -7.02        13.41 o
  12  -5   3        268.98        334.46        17.51 o
 -14  -4   3        442.46        470.50        14.06 o
 -13  -4   3       1196.17       1077.25        26.50 o
 -12  -4   3        240.87        170.62        10.93 o
 -11  -4   3       2551.45       2474.19        65.26 o
 -10  -4   3        972.49        952.89        35.53 o
  -9  -4   3        631.62        619.03        20.27 o
  -8  -4   3       8339.76       8061.21       140.34 o
  -7  -4   3        101.11        129.77         6.62 o
  -6  -4   3       6494.91       6542.76       242.11 o
  -5  -4   3       4492.30       4082.84       100.12 o
  -4  -4   3       2359.75       2260.43        58.60 o
  -3  -4   3      10537.15      11015.88       193.62 o
  -2  -4   3        376.44        400.90        14.88 o
  -1  -4   3      12083.04      13156.99       280.48 o
   0  -4   3      17283.80      17465.85       351.30 o
   1  -4   3        782.82        706.59        16.65 o
   2  -4   3       6553.54       7017.46       128.51 o
   3  -4   3       4320.25       3710.23        63.19 o
   4  -4   3       1161.95        997.81        19.11 o
   5  -4   3       2481.23       2699.58        47.77 o
   6  -4   3        459.44        383.66        16.12 o
   7  -4   3        227.98        231.83        12.08 o
   8  -4   3        224.39        281.71        34.25 o
   9  -4   3       1522.00       1521.62        39.43 o
  10  -4   3          5.38         22.77         9.69 o
  11  -4   3         96.37        141.37        11.10 o
  12  -4   3       2448.22       2565.93        66.06 o
  13  -4   3         13.83         23.60        16.56 o
 -14  -3   3        603.18        797.13        29.26 o
 -13  -3   3        106.18        189.92         7.97 o
 -12  -3   3          7.45          8.94         4.15 o
 -11  -3   3        883.39        929.89        17.43 o
 -10  -3   3         89.88         57.06         3.70 o
  -9  -3   3       1677.03       1962.40        33.17 o
  -8  -3   3       6714.58       6472.90       111.19 o
  -7  -3   3         23.45         63.63         3.06 o
  -6  -3   3       2809.51       2741.19        44.88 o
  -5  -3   3      17548.83      16811.36       424.34 o
  -4  -3   3        148.58        219.10         4.47 o
  -3  -3   3        462.88        487.50         8.09 o
  -2  -3   3         68.24        164.98         5.25 o
  -1  -3   3         40.12         53.21         5.39 o
   0  -3   3       1845.25       1648.00        29.96 o
   1  -3   3       2652.10       2965.32        72.33 o
   2  -3   3       7212.01       6677.96       133.84 o
   3  -3   3         83.36        139.53         5.48 o
   4  -3   3       2769.11       2159.72        36.90 o
   5  -3   3          0.04         63.79         4.02 o
   6  -3   3       1045.53       1195.63        38.43 o
   7  -3   3       3190.46       2724.43        93.62 o
   8  -3   3         26.05         77.78         8.97 o
   9  -3   3         75.01        104.09         9.68 o
  10  -3   3       2054.87       2078.21        51.28 o
  11  -3   3         55.58         73.44        18.07 o
  12  -3   3        588.74        691.07        22.54 o
  13  -3   3        480.28        422.14        21.10 o
 -13  -2   3       3543.14       3255.01        80.86 o
 -12  -2   3        112.79         91.87        18.19 o
 -11  -2   3        950.68       1030.86        19.34 o
 -10  -2   3       1102.91        991.04        22.75 o
  -9  -2   3          9.46         32.49         3.08 o
  -8  -2   3       2040.91       2073.14        34.66 o
  -7  -2   3        275.67        414.20         8.47 o
  -6  -2   3       1746.40       1594.83        33.98 o
  -5  -2   3      29213.31      30746.81       596.08 o
  -4  -2   3        512.09        841.54        13.00 o
  -3  -2   3       5796.38       5818.65       119.56 o
  -2  -2   3       3334.27       3367.37        47.81 o
  -1  -2   3       8972.78       8035.45       117.36 o
   0  -2   3       2333.46       2406.87        39.16 o
   1  -2   3       3370.39       3120.89        55.80 o
   2  -2   3         40.68         20.65         2.96 o
   3  -2   3        758.56        688.01        15.82 o
   4  -2   3          5.96         13.96         1.60 o
   5  -2   3         31.06         29.30         4.00 o
   6  -2   3          5.58         31.76         6.00 o
   7  -2   3       7044.75       6669.16       326.37 o
   8  -2   3        431.56        529.80        38.35 o
   9  -2   3        202.46        252.09        13.02 o
  10  -2   3       1953.75       1907.46        46.37 o
  11  -2   3        132.91         98.35         9.67 o
  12  -2   3        257.92        214.39        12.75 o
  13  -2   3       2198.64       2264.29        59.05 o
  14  -2   3         87.72        123.32        10.09 o
 -13  -1   3       4780.29       4707.51       149.92 o
 -12  -1   3        116.67         69.93         6.11 o
 -11  -1   3        299.47        264.71        10.73 o
 -10  -1   3       8532.19       8092.28       152.36 o
  -9  -1   3         39.09         50.28         3.45 o
  -8  -1   3         12.91         27.59         3.29 o
  -7  -1   3        886.62        936.94        16.58 o
  -6  -1   3          0.23         24.59         6.14 o
  -5  -1   3       1239.35       1539.71        25.35 o
  -4  -1   3        826.61        889.20        23.97 o
  -3  -1   3        518.37        635.21         8.27 o
  -2  -1   3       2051.63       2056.31        31.63 o
  -1  -1   3        942.66        971.54        12.57 o
   0  -1   3       6194.44       5826.15        74.01 o
   1  -1   3        372.68        405.08         8.08 o
   2  -1   3       1740.87       1286.68        18.04 o
   3  -1   3          1.86         52.84         2.60 o
   4  -1   3        198.39        231.94         6.04 o
   5  -1   3      20881.11      18032.00       895.38 o
   6  -1   3       4394.90       3857.05       136.54 o
   7  -1   3         27.32         41.73         7.22 o
   8  -1   3       4989.24       4960.31       111.10 o
   9  -1   3       2899.96       2939.99       103.08 o
  10  -1   3         25.53         58.42         9.10 o
  11  -1   3       1191.52       1217.54        53.19 o
  12  -1   3         13.71          9.67         8.55 o
  13  -1   3       2490.77       2583.95        64.52 o
  14  -1   3        615.47        605.56        21.00 o
 -13   0   3       1492.77       1422.25        47.97 o
 -12   0   3       3471.72       3496.94        63.75 o
 -11   0   3        223.20        164.79         6.91 o
 -10   0   3       7475.88       7908.71       143.87 o
  -9   0   3        140.08        207.20        10.27 o
  -8   0   3       1593.07       1746.65        30.17 o
  -7   0   3       4082.55       4054.24        68.08 o
  -6   0   3       4537.93       4436.41        73.86 o
  -5   0   3        108.66         73.63         4.13 o
  -4   0   3         19.23        109.95         6.60 o
  -3   0   3        642.65        734.50        14.71 o
  -2   0   3       6689.26       7112.91       101.30 o
  -1   0   3       7110.92       7082.75        92.12 o
   0   0   3        288.46        348.02         5.62 o
   1   0   3         47.61         98.10         5.59 o
   2   0   3       3477.61       3867.67        53.06 o
   3   0   3        436.11        457.69         8.75 o
   4   0   3        449.79        289.85         9.95 o
   5   0   3       4613.94       4977.16       104.81 o
   6   0   3       8939.14       8648.51       189.34 o
   7   0   3       1798.48       1721.14        38.89 o
   8   0   3       7379.26       7296.66       162.21 o
   9   0   3       2582.56       2577.15        58.18 o
  10   0   3        762.70        798.99        21.65 o
  11   0   3       3274.44       3677.59        85.14 o
  12   0   3        397.27        448.57        15.63 o
  13   0   3          7.30         18.98         7.01 o
  14   0   3       1396.43       1415.97        37.76 o
  15   0   3         32.13          4.91        12.09 o
 -13   1   3        262.57        250.03        12.24 o
 -12   1   3       7270.28       6483.44       188.32 o
 -11   1   3         34.79         37.19         4.53 o
 -10   1   3        373.19        262.35        22.93 o
  -9   1   3       4359.35       4250.39        75.56 o
  -8   1   3        388.50        380.02        13.00 o
  -7   1   3       1598.11       1155.85        20.84 o
  -6   1   3       1784.57       1831.41        31.08 o
  -5   1   3       7687.65       7289.60       124.87 o
  -4   1   3          4.17         15.49         2.19 o
  -3   1   3          1.78         96.13         3.12 o
  -2   1   3       1230.25       1003.98        14.14 o
  -1   1   3       9751.06      12010.86       190.87 o
   2   1   3          4.02        110.32         7.28 o
   3   1   3      20677.01      19576.24       313.69 o
   4   1   3       1556.81       1199.03        25.98 o
   5   1   3        282.83        218.28         8.27 o
   6   1   3       8178.42       9560.87       208.83 o
   7   1   3        530.54        400.61        12.46 o
   8   1   3       3846.28       4121.01        88.15 o
   9   1   3       6094.74       6337.44       140.18 o
  10   1   3       1039.08        988.86        24.80 o
  11   1   3       1386.39       1652.63        44.47 o
  12   1   3       1467.33       1597.39        55.21 o
  13   1   3        857.00        881.46        25.64 o
  14   1   3        822.39        722.26        32.37 o
  15   1   3          0.69         16.45        10.49 o
 -13   2   3         15.36         31.67         6.10 o
 -12   2   3        424.32        415.76        14.38 o
 -11   2   3         67.95        104.67         5.86 o
 -10   2   3       1268.79       1252.52        31.72 o
  -9   2   3        201.73        201.29         7.04 o
  -8   2   3         45.63         49.13         4.20 o
  -7   2   3       4032.69       4471.90        77.30 o
  -6   2   3        175.35        129.84         6.57 o
  -5   2   3       2962.46       2777.56        46.71 o
  -4   2   3       3220.10       3539.25        58.84 o
  -3   2   3       1151.03       1109.55        16.19 o
  -2   2   3        217.68        197.97         4.91 o
  -1   2   3       1591.38       2247.63        40.90 o
   0   2   3       1935.07       1914.78        42.03 o
   1   2   3      26197.90      29518.66       584.77 o
   2   2   3      15926.31      18307.95       291.72 o
   3   2   3        864.70        681.66        11.35 o
   4   2   3      10767.74      10629.35       182.08 o
   5   2   3         21.41         16.57         1.77 o
   6   2   3       4674.03       4298.95        86.02 o
   7   2   3        803.34       1157.88        39.32 o
   8   2   3       2490.91       2192.62        36.57 o
   9   2   3       2027.05       1888.06        63.41 o
  10   2   3        203.69        322.43        18.97 o
  11   2   3        250.41        179.12        10.77 o
  12   2   3        488.62        515.12        15.99 o
  13   2   3       1551.82       1543.55        75.61 o
  14   2   3        159.74        152.43        17.13 o
  15   2   3        121.72        160.99        15.30 o
 -14   3   3        348.81        255.05        16.23 o
 -13   3   3         96.64        126.60         8.42 o
 -12   3   3        223.66        289.96        11.86 o
 -11   3   3        775.58        584.45        25.20 o
 -10   3   3       1023.98        865.95        18.00 o
  -9   3   3        827.41        836.13        17.32 o
  -8   3   3        134.15        228.90         7.48 o
  -7   3   3       1843.75       2028.21        36.03 o
  -6   3   3        426.66        379.26         9.24 o
  -5   3   3       3420.37       3473.98        58.80 o
  -4   3   3       8892.67       8939.56       194.14 o
  -3   3   3       6570.99       6016.77       143.37 o
  -2   3   3       3256.35       2756.53        45.08 o
  -1   3   3       2003.24       1714.22        28.56 o
   0   3   3       1116.18        948.91        22.86 o
   1   3   3         29.74         50.48         4.11 o
   2   3   3        207.14        354.12         8.05 o
   3   3   3        135.25         66.76         2.76 o
   4   3   3       3736.84       3684.96        59.30 o
   5   3   3          0.74         30.96         1.99 o
   6   3   3        333.10        204.16         7.84 o
   7   3   3       5696.70       6708.75       205.14 o
   8   3   3        290.45        219.05        13.13 o
   9   3   3        268.32        186.70         5.54 o
  10   3   3         91.10        160.04        12.08 o
  11   3   3       1668.83       1731.07        53.60 o
  12   3   3          5.33         56.96         5.75 o
  13   3   3         27.12         47.88        11.38 o
  14   3   3       2638.21       2583.20        88.30 o
  15   3   3          5.13         -3.95        11.26 o
  16   3   3        402.09        411.73        24.85 o
 -13   4   3          0.33          7.94        10.77 o
 -12   4   3       1792.66       1664.60        42.33 o
 -11   4   3         95.00         83.96         7.87 o
 -10   4   3        191.61        204.92        14.37 o
  -9   4   3       3687.03       3840.61        81.23 o
  -8   4   3         25.44         44.70         5.01 o
  -7   4   3       1304.90        916.58        21.96 o
  -6   4   3       4515.64       5020.84        88.67 o
  -5   4   3          0.02         32.43         4.43 o
  -4   4   3      16011.33      15386.11       288.64 o
  -3   4   3       1263.23       1266.15        22.52 o
  -2   4   3       1572.68       1539.07        87.46 o
  -1   4   3       9920.62       9965.47       185.04 o
   0   4   3        909.16        971.06        17.82 o
   1   4   3      11202.81      10809.27       189.83 o
   2   4   3      23335.41      23728.23       457.08 o
   3   4   3      10383.73       9840.96       170.29 o
   4   4   3       2911.76       3154.80        50.81 o
   5   4   3          9.58         70.37         3.65 o
   6   4   3       2308.60       2404.05        39.16 o
   7   4   3       8644.58       9205.18       160.46 o
   8   4   3       4877.20       4315.02        72.63 o
   9   4   3       3289.33       2899.84        51.13 o
  10   4   3       1523.52       1389.59        53.91 o
  11   4   3       2463.57       2629.53        76.11 o
  12   4   3        660.60        632.21        17.57 o
  13   4   3        277.85        260.14        15.59 o
  14   4   3       4012.06       3733.77       127.11 o
  15   4   3        281.16        272.97        20.63 o
  16   4   3         85.92         67.17        11.94 o
 -13   5   3          4.16          0.82         9.69 o
 -12   5   3        692.87        591.98        32.60 o
 -11   5   3        949.59        916.69        25.67 o
 -10   5   3         88.66         86.20         7.95 o
  -9   5   3       4089.81       4154.21        77.56 o
  -8   5   3        309.38        305.73         9.71 o
  -7   5   3          0.77          7.91         4.30 o
  -6   5   3       9025.49       9191.56       169.93 o
  -5   5   3        608.39        655.34        14.26 o
  -4   5   3        432.37        343.30        13.88 o
  -3   5   3        107.45         57.16         4.60 o
  -2   5   3       1745.74       1789.35        31.38 o
  -1   5   3        539.69        568.32        11.96 o
   0   5   3        145.76        251.89         7.72 o
   1   5   3       1140.24       1050.16        18.83 o
   2   5   3        513.99        529.54        13.29 o
   3   5   3        437.04        417.56        13.06 o
   4   5   3        698.71        585.81        14.45 o
   5   5   3        482.71        463.17         9.27 o
   6   5   3        548.06        437.18         8.91 o
   7   5   3        104.12        112.72         5.09 o
   8   5   3         52.56         85.89         4.29 o
   9   5   3       4236.37       3598.19        60.81 o
  10   5   3        747.85        646.21        12.56 o
  11   5   3        356.46        557.10        11.20 o
  12   5   3       1959.28       1663.16        57.13 o
  13   5   3        196.34        177.22        14.82 o
  14   5   3        316.35        303.83        19.09 o
  15   5   3       1690.73       1780.90        65.02 o
  16   5   3          5.09         26.30        11.24 o
 -12   6   3        142.01        156.56        13.38 o
 -11   6   3       2740.52       2789.28        70.34 o
 -10   6   3         33.70         53.85         7.92 o
  -9   6   3       1258.93       1210.70        25.53 o
  -8   6   3       3588.41       3642.21        80.73 o
  -7   6   3          2.10          9.52         5.03 o
  -6   6   3       1571.47       1613.99        45.99 o
  -5   6   3       1154.08       1386.16        27.94 o
  -4   6   3         22.08         83.81         6.82 o
  -3   6   3       3878.11       3787.11        66.27 o
  -2   6   3         33.60         41.70         5.22 o
  -1   6   3        552.12        602.44        13.70 o
   0   6   3       6948.19       6922.79       120.45 o
   1   6   3       2528.16       2604.56        44.47 o
   2   6   3       1692.83       1764.80        30.61 o
   3   6   3        117.83        264.48         7.62 o
   4   6   3       4783.13       4210.46        70.88 o
   5   6   3        863.90        730.15        13.84 o
   6   6   3       4178.81       4108.62        68.50 o
   7   6   3       4777.93       4828.88        81.39 o
   8   6   3          1.07         10.24         2.41 o
   9   6   3       1025.63        813.92        26.82 o
  10   6   3       1303.23       1271.82        32.57 o
  11   6   3        102.15        100.75        11.85 o
  12   6   3       2407.94       2443.00        79.33 o
  13   6   3       1115.59       1313.78        47.88 o
  14   6   3        833.54        776.89        32.85 o
  15   6   3       1646.10       1741.84        62.95 o
  16   6   3        315.70        331.62        21.75 o
 -11   7   3       2029.83       1904.90        51.86 o
 -10   7   3        374.49        318.01        14.18 o
  -9   7   3         43.86         15.40         8.24 o
  -8   7   3       3631.72       3291.84        63.48 o
  -7   7   3         35.51         43.63        10.28 o
  -6   7   3        115.41        102.92        11.63 o
  -5   7   3       2606.06       2313.42        62.04 o
  -4   7   3       2035.46       2145.18        39.99 o
  -3   7   3         88.92        130.50         7.55 o
  -2   7   3       1905.61       2088.27        81.75 o
  -1   7   3       1825.80       1617.10        29.59 o
   0   7   3         16.02         81.32         5.98 o
   1   7   3       4491.96       4125.59        71.39 o
   2   7   3       1077.82       1366.09        25.39 o
   3   7   3       9734.16      10394.50       186.28 o
   4   7   3      33123.05      33618.41       695.63 o
   5   7   3      11826.14      10633.51       699.37 o
   6   7   3        340.63        373.07         8.70 o
   7   7   3       7951.45       8733.30       154.43 o
   8   7   3       2244.05       2402.88        40.54 o
   9   7   3        911.58        975.40        23.77 o
  10   7   3       2584.79       2316.05        76.33 o
  11   7   3        203.99        146.33         7.89 o
  12   7   3       1270.91       1177.76        28.47 o
  13   7   3       1962.88       1973.51        68.03 o
  14   7   3        839.52        729.22        32.48 o
  15   7   3        871.44        792.54        34.90 o
  16   7   3        229.22        239.01        18.59 o
  17   7   3        630.48        527.04        29.49 o
 -10   8   3        414.76        462.80        18.87 o
  -9   8   3         10.92         -3.24         7.50 o
  -8   8   3        427.03        502.29        15.47 o
  -7   8   3          0.78          0.79         9.92 o
  -6   8   3        635.82        692.16        17.54 o
  -5   8   3        612.58        744.32        17.75 o
  -4   8   3        729.78        625.85        15.40 o
  -3   8   3       4497.62       4453.76        82.37 o
  -2   8   3        307.14        258.31         9.54 o
  -1   8   3        310.99        345.62        10.53 o
   0   8   3        157.71        140.56         7.65 o
   1   8   3         18.42         18.80         4.80 o
   2   8   3      11643.96      11729.13       493.52 o
   3   8   3        499.63        630.89        13.91 o
   4   8   3       1366.70       1602.63        28.59 o
   5   8   3       5241.28       4885.84       221.93 o
   6   8   3       1136.10       1057.54        31.41 o
   7   8   3       5429.44       4930.10        84.91 o
   8   8   3       2510.68       2585.73        63.08 o
   9   8   3       3127.44       2580.08        71.40 o
  10   8   3       6633.97       7040.16       156.45 o
  11   8   3       3373.83       3574.68       143.81 o
  12   8   3       1926.78       1696.75        67.26 o
  13   8   3        640.90        698.01        29.14 o
  14   8   3         39.27        115.28        13.39 o
  15   8   3         93.91        101.83        15.00 o
  16   8   3         25.83         78.51        14.00 o
  17   8   3        961.21        876.91        38.37 o
 -10   9   3        489.77        440.07        19.14 o
  -9   9   3        174.70        243.28        13.88 o
  -8   9   3        488.95        494.64        19.06 o
  -7   9   3        607.60        627.23        16.22 o
  -6   9   3        536.91        765.04        21.94 o
  -5   9   3       1937.18       1894.69        81.16 o
  -4   9   3        593.89        519.01        14.76 o
  -3   9   3       1917.58       1971.16        39.07 o
  -2   9   3        420.71        356.66        13.93 o
  -1   9   3       5931.83       5430.38        99.69 o
   0   9   3       4897.31       4778.66       100.11 o
   1   9   3       2797.16       2586.75        47.06 o
   2   9   3       2137.71       1791.96        33.41 o
   3   9   3      10605.61      10886.19       201.00 o
   4   9   3        530.96        677.65        15.44 o
   5   9   3       2527.10       2661.08        64.33 o
   6   9   3         76.68        187.54         8.84 o
   7   9   3        172.45        194.21         6.68 o
   8   9   3       5996.87       6709.31       118.28 o
   9   9   3        813.89        759.49        30.86 o
  10   9   3       1845.00       1765.76        41.92 o
  11   9   3        538.94        664.03        18.38 o
  12   9   3       1436.64       1496.08        36.05 o
  13   9   3        890.63        716.91        48.21 o
  14   9   3         29.29         68.66        11.41 o
  15   9   3       2734.63       2603.67        89.02 o
  16   9   3          0.01        -12.01        12.49 o
  17   9   3        122.99         99.92        16.02 o
  -9  10   3         50.54         80.88        10.59 o
  -8  10   3       1485.93       1559.78        92.34 o
  -7  10   3          7.23         12.98         5.79 o
  -6  10   3        227.21        166.32         8.70 o
  -5  10   3       1593.93       1494.13        63.27 o
  -4  10   3        202.31        170.71        12.68 o
  -3  10   3       3430.32       3293.45        63.54 o
  -2  10   3       4230.03       4016.28        75.42 o
  -1  10   3        387.55        419.02        33.71 o
   0  10   3         26.08         27.41         6.59 o
   1  10   3       2322.75       2308.30        43.57 o
   2  10   3       1232.13       1245.94        27.98 o
   3  10   3       1192.07       1053.55        21.96 o
   4  10   3        118.56        148.82        11.23 o
   5  10   3       1525.57       1604.57        30.76 o
   6  10   3       8173.66       7891.37       143.04 o
   7  10   3       3487.46       3298.96        58.44 o
   8  10   3        286.40        369.31         9.29 o
   9  10   3       3576.19       4030.67        90.13 o
  10  10   3        715.61        546.19        26.15 o
  11  10   3         19.70        102.02         8.78 o
  12  10   3          7.81         72.03        13.97 o
  13  10   3        837.56        951.62        46.41 o
  14  10   3        483.08        507.55        27.18 o
  15  10   3       2168.42       2276.50        82.40 o
  16  10   3        863.70        863.62        38.73 o
  -8  11   3        590.95        596.84        65.93 o
  -7  11   3        623.01        772.23        25.99 o
  -6  11   3        209.28        256.13        13.21 o
  -5  11   3       1619.75       1879.08        39.14 o
  -4  11   3         26.06         33.35         8.34 o
  -3  11   3        731.43        776.68        20.17 o
  -2  11   3       3291.18       3142.65        61.10 o
  -1  11   3          0.01         15.06         6.95 o
   0  11   3          0.64         12.04        11.90 o
   1  11   3        540.69        564.13        15.08 o
   2  11   3        420.68        405.57        11.88 o
   3  11   3        382.90        449.87        12.19 o
   4  11   3        292.83        343.35        12.65 o
   5  11   3        782.95        641.81        21.27 o
   6  11   3        272.55        253.64         8.75 o
   7  11   3        240.56        246.61         8.23 o
   8  11   3         69.59        116.28         9.74 o
   9  11   3         16.11         13.43         6.82 o
  10  11   3       1239.74       1236.43        62.13 o
  11  11   3        114.50        143.15         9.50 o
  12  11   3       2092.24       2182.28        51.83 o
  13  11   3       1299.86       1323.34        33.46 o
  14  11   3        126.91        172.87        18.14 o
  15  11   3         33.10         47.44        14.85 o
  16  11   3       1756.64       1648.83        62.71 o
  -6  12   3         23.05         40.46         6.85 o
  -5  12   3        522.92        635.28        17.65 o
  -4  12   3        684.11        660.47        17.96 o
  -3  12   3         21.17         55.11         8.06 o
  -2  12   3        691.18        741.47        32.39 o
  -1  12   3        399.83        367.49        13.84 o
   0  12   3       1482.94       1496.89        32.35 o
   1  12   3        934.53        898.19        21.63 o
   2  12   3       1466.93       1538.51        31.99 o
   3  12   3       1743.24       1540.84        31.67 o
   4  12   3         29.02         37.53         8.53 o
   5  12   3        931.81        925.75        20.46 o
   6  12   3        380.25        343.62        20.99 o
   7  12   3        202.16        151.99        10.52 o
   8  12   3       1665.46       1636.62        40.51 o
   9  12   3       1170.03       1210.22        35.55 o
  10  12   3        162.05        189.98        11.84 o
  11  12   3        679.05        673.73        27.02 o
  12  12   3        188.34        163.12        21.10 o
  13  12   3         44.27         55.42         8.14 o
  14  12   3         31.31         75.74         7.79 o
  15  12   3          5.70         69.03        15.38 o
  16  12   3        879.63        917.46        40.84 o
  -5  13   3         32.82         24.60         8.13 o
  -4  13   3       1009.44       1024.75        27.98 o
  -3  13   3        729.44        814.53        21.99 o
  -2  13   3          4.57         33.88         9.25 o
  -1  13   3        955.07        827.75        26.20 o
   0  13   3       1412.51       1396.07        61.59 o
   1  13   3         68.69         76.52         8.38 o
   2  13   3        113.37        151.43         9.88 o
   3  13   3         42.29         60.48         8.45 o
   4  13   3         46.60         67.40         7.83 o
   5  13   3       2167.01       2345.21        62.81 o
   6  13   3       1292.44       1227.32        45.74 o
   7  13   3          9.42         24.39        10.47 o
   8  13   3       2714.57       2263.92       399.57 o
   9  13   3        683.19        627.67        20.88 o
  10  13   3         50.71         96.82        10.91 o
  11  13   3       5209.39       5194.89       121.66 o
  12  13   3        980.73        966.50        55.63 o
  13  13   3         69.88        121.15        11.58 o
  14  13   3       1496.17       1718.06        44.34 o
  15  13   3          0.01         17.87        12.76 o
  16  13   3        362.25        461.67        27.15 o
  -4  14   3        124.51        160.55        10.81 o
  -3  14   3        102.57         98.52         9.20 o
  -2  14   3        581.96        581.44        21.26 o
  -1  14   3         61.58        103.22        15.35 o
   0  14   3        726.18       1008.19        24.62 o
   1  14   3       1537.13       1646.86        45.00 o
   2  14   3        190.63        194.30        10.53 o
   3  14   3       2149.76       2170.96        51.96 o
   4  14   3       1972.06       1719.65        36.31 o
   5  14   3         72.53         99.86         7.70 o
   6  14   3       2950.23       3002.73        58.69 o
   7  14   3        970.95       1005.00        29.55 o
   8  14   3         13.28         26.15         9.72 o
   9  14   3       1475.17       1473.48        39.20 o
  10  14   3          9.89         46.12        10.56 o
  11  14   3        873.66        943.81        29.42 o
  12  14   3       1689.86       1714.59        44.00 o
  13  14   3        192.33        280.15        16.53 o
  14  14   3        699.41        690.26        22.90 o
  15  14   3        534.64        512.47        29.99 o
  -2  15   3        237.05        258.91        13.48 o
  -1  15   3        246.86        216.65        12.82 o
   0  15   3        135.00        141.12        10.38 o
   1  15   3        766.71        777.87        31.17 o
   2  15   3         86.64         63.68         8.19 o
   3  15   3        525.29        577.74        16.71 o
   4  15   3       1470.48       1355.80        33.07 o
   5  15   3         86.36         72.30        11.58 o
   6  15   3       1005.67       1109.08        32.88 o
   7  15   3       2309.41       2188.51        55.38 o
   8  15   3          9.16         28.13        10.17 o
   9  15   3       1455.15       1534.43        42.38 o
  10  15   3        815.91        831.81        26.05 o
  11  15   3        223.24        202.46        15.50 o
  12  15   3       1132.40       1211.01        61.99 o
  13  15   3         15.78         59.91        19.83 o
  14  15   3         95.99        131.48        12.40 o
   0  16   3          6.83         17.05         7.69 o
   1  16   3        705.49        827.00        57.98 o
   2  16   3        919.00        876.81        46.67 o
   3  16   3         47.83         72.78         9.06 o
   4  16   3        657.90        667.94        24.84 o
   5  16   3        148.95         97.75         7.43 o
   6  16   3        161.68        226.38        14.99 o
   7  16   3        966.43        962.23        45.64 o
   8  16   3         33.84         82.10        11.56 o
   9  16   3        391.34        473.69        33.07 o
  10  16   3        747.20        597.20        35.31 o
  11  16   3        631.01        673.09        23.98 o
  12  16   3         73.06         89.43        19.12 o
  13  16   3         57.07         82.72        35.77 o
   2  17   3        379.97        400.88        15.94 o
   3  17   3        252.70        236.43        27.02 o
   4  17   3         47.76         81.68        18.13 o
   5  17   3        352.76        264.65        18.91 o
   6  17   3        261.04        325.27        39.75 o
   7  17   3         45.12         75.22        28.60 o
   8  17   3        217.58        212.35        22.82 o
   9  17   3        318.83        343.69        16.97 o
  10  17   3         42.53         75.49        12.04 o
  11  17   3         56.63        103.25        12.88 o
  12  17   3         97.78        135.52        13.35 o
   6  18   3         97.96        198.37        15.24 o
   7  18   3         40.10         42.27        10.89 o
   8  18   3         41.18         22.71        10.88 o
   9  18   3        283.10        354.86        18.34 o
 -10 -16   4         38.72         35.69        10.29 o
  -9 -16   4        679.36        655.20        26.29 o
  -8 -16   4         78.46        115.72        11.49 o
  -7 -16   4          1.99          7.31         9.05 o
  -6 -16   4       1254.70       1091.34        33.49 o
  -5 -16   4         64.19         66.35        12.22 o
  -4 -16   4        159.96        176.85        14.16 o
 -12 -15   4        110.32         89.53        10.29 o
 -11 -15   4        690.83        624.58        22.86 o
 -10 -15   4          0.09         24.81         8.34 o
  -9 -15   4         36.06         54.01         9.59 o
  -8 -15   4        911.81        886.77        44.88 o
  -7 -15   4        167.71        134.50        12.20 o
  -6 -15   4        794.66        859.11        28.21 o
  -5 -15   4        189.84        195.84        21.53 o
  -4 -15   4         35.40         32.05         9.69 o
  -3 -15   4       1458.04       1291.16        32.08 o
  -2 -15   4          8.37         23.68         6.54 o
  -1 -15   4          3.08          1.95         6.86 o
 -14 -14   4        541.43        573.92        21.11 o
 -13 -14   4         20.38         27.39        11.49 o
 -12 -14   4        149.16        162.68        27.06 o
 -11 -14   4       1796.89       1603.32        52.81 o
 -10 -14   4        315.31        331.02        15.69 o
  -9 -14   4         41.14         46.53         9.28 o
  -8 -14   4       2417.50       2300.32        58.33 o
  -7 -14   4        783.31        698.38        57.72 o
  -6 -14   4         39.14         30.06        14.17 o
  -5 -14   4       1445.94       1366.86        42.52 o
  -4 -14   4        104.05         78.25        15.26 o
  -3 -14   4        115.59         95.04        12.32 o
  -2 -14   4        548.50        495.00        15.01 o
  -1 -14   4          6.24         18.62         6.89 o
   0 -14   4        370.35        301.55        12.11 o
   1 -14   4         48.12         91.02         8.38 o
 -14 -13   4        179.65        160.39        12.04 o
 -13 -13   4       2161.08       2140.69        55.69 o
 -12 -13   4         93.52         87.91         9.96 o
 -11 -13   4        344.32        413.78        17.68 o
 -10 -13   4       2098.07       2123.71        84.64 o
  -9 -13   4        275.60        268.77        14.69 o
  -8 -13   4       3452.32       3323.98        80.56 o
  -7 -13   4        884.33        755.23        24.44 o
  -6 -13   4         49.89         52.20        10.42 o
  -5 -13   4       4536.19       4069.80       114.17 o
  -4 -13   4        542.32        412.05        26.50 o
  -3 -13   4        172.60        154.09         8.72 o
  -2 -13   4       1441.46       1263.73        28.55 o
  -1 -13   4         32.56         53.40         7.63 o
   0 -13   4         86.80        125.57         8.63 o
   1 -13   4        221.05        201.74        10.24 o
   2 -13   4        489.92        435.46        18.37 o
   3 -13   4         12.16         18.22         9.59 o
 -15 -12   4       1450.64       1372.75        53.33 o
 -14 -12   4        155.59        127.62        12.91 o
 -13 -12   4        612.58        691.17        21.99 o
 -12 -12   4       1523.69       1575.77        47.98 o
 -11 -12   4          4.03          7.40         7.30 o
 -10 -12   4       2867.53       2940.51        70.22 o
  -9 -12   4        710.23        598.64        39.91 o
  -8 -12   4         43.31         47.05         8.79 o
  -7 -12   4       3702.91       3476.30        83.22 o
  -6 -12   4         59.75         48.23         8.05 o
  -5 -12   4          7.95         22.44         5.22 o
  -4 -12   4        114.97         93.83         6.77 o
  -3 -12   4        156.97        165.71        12.78 o
  -2 -12   4        485.36        500.33        15.60 o
  -1 -12   4         29.01         22.47         6.12 o
   0 -12   4       1455.32       1445.64        31.04 o
   1 -12   4        460.79        492.81        20.74 o
   2 -12   4         88.20        116.60         8.56 o
   3 -12   4       1221.69       1355.13        40.00 o
   4 -12   4         73.93         69.50        21.40 o
 -16 -11   4          1.13         16.45         9.87 o
 -15 -11   4       1033.04        996.72        41.06 o
 -14 -11   4        592.34        583.88        21.81 o
 -13 -11   4        174.57        193.75        10.80 o
 -12 -11   4       1172.88       1149.30        30.09 o
 -11 -11   4         31.09         41.13        13.87 o
 -10 -11   4       1880.84       1949.71        55.67 o
  -9 -11   4       2717.53       2879.85        84.33 o
  -8 -11   4        409.19        406.87        15.43 o
  -7 -11   4         41.38        100.04        13.74 o
  -6 -11   4         16.84         15.50         3.57 o
  -5 -11   4        420.23        499.14        12.78 o
  -4 -11   4         13.82         20.25         5.47 o
  -3 -11   4         87.19        137.04         9.51 o
  -2 -11   4       1807.52       1786.02        36.05 o
  -1 -11   4        710.72        739.79        18.82 o
   0 -11   4       1197.43       1205.35        26.82 o
   1 -11   4        754.34        717.65        18.23 o
   2 -11   4          7.20          8.42         6.22 o
   3 -11   4       2188.11       2189.35        84.29 o
   4 -11   4          1.71         22.64        10.13 o
   5 -11   4        479.18        523.66        20.71 o
   6 -11   4       1454.03       1446.38        60.56 o
 -16 -10   4         40.20         64.82        10.17 o
 -15 -10   4       1342.39       1480.43        54.56 o
 -14 -10   4       1296.25       1352.93        45.64 o
 -13 -10   4        280.91        266.14        11.52 o
 -12 -10   4       3087.77       3110.94        72.76 o
 -11 -10   4        117.01        143.98         9.26 o
 -10 -10   4         78.75         83.88        19.45 o
  -9 -10   4       1184.94       1288.55        35.41 o
  -8 -10   4         46.04         92.24        11.79 o
  -7 -10   4        130.16        164.10         6.47 o
  -6 -10   4        818.20        729.11        16.08 o
  -5 -10   4       4336.71       3923.51        70.88 o
  -4 -10   4         87.17        178.70        13.80 o
  -3 -10   4        148.86        152.46         7.43 o
  -2 -10   4       2773.34       2475.88        47.06 o
  -1 -10   4          4.95         16.03         6.03 o
   0 -10   4       2608.32       2609.60        49.82 o
   1 -10   4        476.73        428.66        12.73 o
   2 -10   4          2.26         -1.77        10.43 o
   3 -10   4       3154.32       3069.65        95.25 o
   4 -10   4       1734.33       1656.91        43.71 o
   5 -10   4         37.07         49.45        10.52 o
   6 -10   4        920.11        917.48        29.58 o
   7 -10   4         30.56         24.15        10.79 o
 -16  -9   4         32.29         27.84         9.30 o
 -15  -9   4         38.98         67.78        10.78 o
 -14  -9   4       4506.72       4503.13       148.55 o
 -13  -9   4         17.71         35.32         6.55 o
 -12  -9   4        258.10        201.35        10.19 o
 -11  -9   4          2.76          3.36        14.66 o
 -10  -9   4         13.90         44.65         7.64 o
  -9  -9   4         94.85         97.59        10.54 o
  -8  -9   4        176.70        216.65        22.67 o
  -7  -9   4       4142.47       3782.02        66.70 o
  -6  -9   4         17.18         26.33         4.76 o
  -5  -9   4       1024.43        961.86        19.28 o
  -4  -9   4       6653.81       6222.37       112.31 o
  -3  -9   4         58.25        168.78         7.20 o
  -2  -9   4        326.30        475.33        12.84 o
  -1  -9   4        288.05        289.53         9.67 o
   0  -9   4         89.59        100.95         9.25 o
   1  -9   4        141.14        188.09        13.74 o
   2  -9   4         42.51         76.60         7.41 o
   3  -9   4         35.41         32.44         5.75 o
   4  -9   4       2759.08       2940.06        72.60 o
   5  -9   4         23.38         37.00        10.56 o
   6  -9   4         78.00         72.14        10.58 o
   7  -9   4       1061.17       1066.93        31.69 o
   8  -9   4         40.56         45.41        11.96 o
 -16  -8   4        704.84        547.47        24.92 o
 -15  -8   4        471.28        492.23        22.23 o
 -14  -8   4        496.39        470.34        22.40 o
 -13  -8   4        661.46        590.05        17.41 o
 -12  -8   4        582.35        635.58        17.95 o
 -11  -8   4        202.39        136.24         9.36 o
 -10  -8   4         17.76         40.37         5.87 o
  -9  -8   4       1712.07       1522.59        64.03 o
  -8  -8   4       1122.38       1265.80        48.20 o
  -7  -8   4       3110.59       3181.98        55.17 o
  -6  -8   4       3283.26       3064.24        64.41 o
  -5  -8   4       1244.88       1015.93        21.16 o
  -4  -8   4       2613.91       2466.60        63.41 o
  -3  -8   4       1056.61        812.71        16.89 o
  -2  -8   4        545.40        378.12        10.44 o
  -1  -8   4       5222.01       4797.79       107.10 o
   0  -8   4         28.13         43.42         5.55 o
   1  -8   4       1097.26        976.63        38.64 o
   2  -8   4        930.97        933.02        20.30 o
   3  -8   4        364.74        305.50         9.68 o
   4  -8   4        297.67        238.78         9.26 o
   5  -8   4         11.39         -2.53         8.59 o
   6  -8   4        252.83        268.27        14.64 o
   7  -8   4        417.32        457.77        18.38 o
   8  -8   4        258.51        262.16        14.24 o
   9  -8   4        293.60        380.61        26.22 o
 -15  -7   4        225.54        382.72        18.11 o
 -14  -7   4        464.99        456.77        20.86 o
 -13  -7   4        200.33        250.57         9.99 o
 -12  -7   4       2187.89       2116.19        48.23 o
 -11  -7   4         24.63         24.38         9.25 o
 -10  -7   4         86.59         78.46         6.49 o
  -9  -7   4       9063.22       9121.17       307.17 o
  -8  -7   4       1609.78       1629.33        63.60 o
  -7  -7   4       2589.17       2798.15        47.41 o
  -6  -7   4       3311.60       3222.82        54.96 o
  -5  -7   4        932.56       1253.57        29.90 o
  -4  -7   4       1918.06       1919.40        33.59 o
  -3  -7   4       3321.39       3255.40        56.22 o
  -2  -7   4        226.61        502.67        15.59 o
  -1  -7   4       6708.14       6853.77       122.17 o
   0  -7   4        219.14        261.65         9.06 o
   1  -7   4        649.79        651.23        23.87 o
   2  -7   4       4352.12       4065.84        91.44 o
   3  -7   4        108.16         81.72         6.69 o
   4  -7   4         54.51         73.97         6.09 o
   5  -7   4        582.40        536.31        29.53 o
   6  -7   4       1113.71       1208.55        32.93 o
   7  -7   4        264.69        281.90        16.98 o
   8  -7   4         82.23        117.37        11.60 o
   9  -7   4        746.85        808.73        36.13 o
  10  -7   4          8.13         11.00        10.03 o
 -15  -6   4         10.15         14.29         7.05 o
 -14  -6   4       3768.37       4058.84       133.91 o
 -13  -6   4        712.58        605.44        30.49 o
 -12  -6   4       1203.04       1212.97        29.34 o
 -11  -6   4       6240.04       6036.78       133.93 o
 -10  -6   4        106.35        176.88         8.54 o
  -9  -6   4      10985.72      12411.83       601.51 o
  -8  -6   4       6262.65       5852.52       338.31 o
  -7  -6   4       1048.47       1170.05        20.32 o
  -6  -6   4      11505.65      11308.33       203.36 o
  -5  -6   4         18.22          2.64         2.86 o
  -4  -6   4         97.79        201.84         8.97 o
  -3  -6   4       3522.91       2935.73        50.23 o
  -2  -6   4        152.06        156.16         6.24 o
  -1  -6   4        969.53        986.14        20.33 o
   0  -6   4       3370.98       3362.37        58.38 o
   1  -6   4        224.48        205.08         7.32 o
   2  -6   4       1807.69       1896.72        63.51 o
   3  -6   4        885.13        923.58        18.75 o
   4  -6   4       4760.42       4625.14       104.50 o
   5  -6   4        938.15       1178.18        43.23 o
   6  -6   4        788.79        764.36        32.89 o
   7  -6   4       2388.95       2176.99        54.03 o
   8  -6   4         34.89         51.51        14.06 o
   9  -6   4        960.00       1073.32        32.08 o
  10  -6   4        727.89        691.34        24.31 o
  11  -6   4         11.60         25.19         9.00 o
 -15  -5   4        663.76        557.27        23.69 o
 -14  -5   4       3203.72       3165.03       102.84 o
 -13  -5   4       1723.77       1787.48        41.41 o
 -12  -5   4         40.16         48.42         6.31 o
 -11  -5   4       7360.91       7227.17       161.27 o
 -10  -5   4       1088.48       1224.58        40.27 o
  -9  -5   4       2000.64       2360.14        82.77 o
  -8  -5   4       9684.81      10069.47       180.01 o
  -7  -5   4        610.64        573.35        17.20 o
  -6  -5   4       9457.63      10201.49       181.13 o
  -5  -5   4        832.24        972.77        17.31 o
  -4  -5   4        910.48        737.61        13.72 o
  -3  -5   4       3871.99       4824.43        81.41 o
  -2  -5   4         39.87        177.10        10.25 o
  -1  -5   4       4117.07       3824.39        65.05 o
   0  -5   4       3865.90       3963.93        68.88 o
   1  -5   4       1388.15       1336.79        24.18 o
   2  -5   4       2136.60       2091.91        55.19 o
   3  -5   4        146.06        186.83         7.60 o
   4  -5   4       1617.24       1574.98        29.99 o
   5  -5   4        619.20        554.16        16.13 o
   6  -5   4        341.89        356.34        16.80 o
   7  -5   4       4647.30       4631.65       107.68 o
   8  -5   4         53.87         98.58        10.26 o
   9  -5   4        437.82        466.39        20.70 o
  10  -5   4       3557.30       3502.32        87.48 o
  11  -5   4         11.13         26.17         9.54 o
  12  -5   4        100.76        127.90        13.49 o
 -14  -4   4        132.49        178.33        11.31 o
 -13  -4   4       4184.12       4314.59        98.34 o
 -12  -4   4         54.83        107.19        12.24 o
 -11  -4   4       2665.76       2814.54        61.75 o
 -10  -4   4       3045.52       2863.90        69.05 o
  -9  -4   4        937.70       1105.13        28.25 o
  -8  -4   4       5591.53       5834.29       130.54 o
  -7  -4   4       3348.21       3205.97        53.08 o
  -6  -4   4       1804.78       1769.20        29.33 o
  -5  -4   4        784.86        623.31        11.82 o
  -4  -4   4        247.00        324.64         7.75 o
  -3  -4   4        824.44        888.91        19.74 o
  -2  -4   4         84.19         36.45         3.81 o
  -1  -4   4      11220.70      10046.92       177.51 o
   0  -4   4        353.57        328.89         8.76 o
   1  -4   4          2.33          9.27         3.67 o
   2  -4   4      13736.94      12549.06       229.51 o
   3  -4   4       1602.78       1487.37        60.04 o
   4  -4   4        439.57        401.64        10.40 o
   5  -4   4      12783.25      12001.60       224.21 o
   6  -4   4          0.54         25.73         3.44 o
   7  -4   4       3162.87       3237.03       118.65 o
   8  -4   4       1613.85       1438.21        37.30 o
   9  -4   4         15.16         25.68         8.17 o
  10  -4   4       2256.19       2447.55        61.07 o
  11  -4   4        263.49        257.34        13.88 o
  12  -4   4          6.82         31.57        10.51 o
 -14  -3   4         11.77          5.44         6.34 o
 -13  -3   4       2291.68       2391.41        78.31 o
 -12  -3   4         56.20         99.17         6.41 o
 -11  -3   4        113.63         96.11         8.28 o
 -10  -3   4       2746.63       3110.72        53.96 o
  -9  -3   4         56.50         37.48         3.08 o
  -8  -3   4        787.31        789.62        20.94 o
  -7  -3   4        107.69         97.52         6.29 o
  -6  -3   4      11979.46      10681.16       188.92 o
  -5  -3   4        117.86        118.56        11.84 o
  -4  -3   4        610.66        684.75        12.62 o
  -3  -3   4       2024.15       1929.75        31.76 o
  -2  -3   4         19.34          8.79         2.91 o
  -1  -3   4       3572.76       3258.13        53.92 o
   0  -3   4       5197.86       4272.30        70.92 o
   1  -3   4         11.12         13.94         4.14 o
   2  -3   4        378.76        307.57         7.78 o
   3  -3   4        156.87        174.55         5.95 o
   4  -3   4        549.84        502.70        20.65 o
   5  -3   4       9099.28       8186.26       486.54 o
   6  -3   4         79.21         62.61        10.05 o
   7  -3   4         15.34         34.25         8.13 o
   8  -3   4       4538.87       4626.37       106.19 o
   9  -3   4          0.06         17.89         7.35 o
  10  -3   4          0.38         35.25         9.58 o
  11  -3   4       1185.05       1105.68        77.48 o
  12  -3   4        163.89        170.18        12.42 o
  13  -3   4        248.35        222.48        14.14 o
 -13  -2   4        920.41        770.16        29.17 o
 -12  -2   4        805.64        801.58        29.92 o
 -11  -2   4        759.92        730.06        14.46 o
 -10  -2   4         15.47         20.19         3.14 o
  -9  -2   4       1845.06       1769.72        30.36 o
  -8  -2   4        846.04        982.02        17.71 o
  -7  -2   4       2044.06       2243.54        37.15 o
  -6  -2   4         78.03         46.65         3.80 o
  -5  -2   4       1341.81       1454.34        24.14 o
  -4  -2   4       1351.33       1116.49        33.17 o
  -3  -2   4       3637.01       3757.11        52.17 o
  -2  -2   4         26.37          9.02         3.21 o
  -1  -2   4       2245.33       2475.88        56.11 o
   0  -2   4      17639.39      17736.41       329.58 o
   1  -2   4        382.50        198.04         5.78 o
   2  -2   4         82.36        101.19         4.74 o
   3  -2   4       5599.66       4680.32       103.86 o
   4  -2   4        160.88        216.69         7.97 o
   5  -2   4       2687.96       2540.92        54.96 o
   6  -2   4       2891.49       2922.60       178.92 o
   7  -2   4          5.38         19.86         7.34 o
   8  -2   4       2548.80       2676.76        61.96 o
   9  -2   4         86.03         72.46         9.32 o
  10  -2   4       1111.98       1103.08        36.71 o
  11  -2   4       1791.39       1855.67        58.42 o
  12  -2   4        147.19        198.53        16.72 o
  13  -2   4        381.72        456.30        19.07 o
 -13  -1   4         91.60        169.08        10.78 o
 -12  -1   4          6.54         35.58         5.89 o
 -11  -1   4        672.77        468.76        12.81 o
 -10  -1   4         85.35        102.09        13.81 o
  -9  -1   4        434.66        585.94        15.25 o
  -8  -1   4      15015.93      16178.48       304.93 o
  -7  -1   4       2268.83       2260.01        37.56 o
  -6  -1   4        928.85       1089.19        18.71 o
  -5  -1   4      29469.45      29370.70      1079.27 o
  -4  -1   4       2308.68       2009.64        64.25 o
  -3  -1   4        835.21        615.64        17.98 o
  -2  -1   4       2056.19       1688.72        23.06 o
  -1  -1   4        511.02        477.58         8.18 o
   0  -1   4      14523.78      15304.25       278.69 o
   1  -1   4       4170.88       4606.94        71.14 o
   2  -1   4        447.41        367.03         7.96 o
   3  -1   4      11734.43      10824.17       173.77 o
   4  -1   4          7.10         15.50         1.34 o
   5  -1   4       3185.39       3061.66        65.65 o
   6  -1   4       6225.32       7035.05       202.26 o
   7  -1   4        960.11        740.86        20.41 o
   8  -1   4          1.15         22.05         7.67 o
   9  -1   4         47.85         46.19         7.26 o
  10  -1   4       1570.83       1814.33        59.62 o
  11  -1   4         38.28         56.08         7.89 o
  12  -1   4          5.48         24.24         7.40 o
  13  -1   4       1090.82       1016.64        30.62 o
  14  -1   4        119.75        135.22        17.53 o
 -12   0   4         15.37         63.65         6.60 o
 -11   0   4         40.46         41.77         4.22 o
 -10   0   4       5149.77       5569.11        99.92 o
  -9   0   4       2114.70       2421.00        52.10 o
  -8   0   4       5327.38       5774.88       167.72 o
  -7   0   4      12377.55      13434.20       246.62 o
  -6   0   4       3494.04       3924.77        81.67 o
  -5   0   4      35090.93      34126.43       858.10 o
  -4   0   4       8036.65       8116.21       177.75 o
  -3   0   4        421.88        628.11        12.56 o
  -2   0   4      14407.60      13779.25       303.66 o
  -1   0   4          1.54        100.29         5.99 o
   0   0   4      25593.87      28630.18       564.56 o
   1   0   4      27542.44      28611.95       535.21 o
   2   0   4        765.76        804.18        11.84 o
   3   0   4         88.40         96.29         6.01 o
   4   0   4       1120.83       1804.92        39.00 o
   5   0   4       2343.00       2003.99        43.49 o
   6   0   4       3424.10       3826.33        81.87 o
   7   0   4          1.78        142.83         9.97 o
   8   0   4       9237.64       9022.47       204.95 o
   9   0   4         10.86         36.14        11.14 o
  10   0   4         67.17         79.83         7.30 o
  11   0   4       2542.53       2478.82        58.64 o
  12   0   4        532.72        595.04        18.91 o
  13   0   4       1775.22       1854.57        48.10 o
  14   0   4         62.16         90.43         9.43 o
 -13   1   4       1104.60       1037.15        37.19 o
 -12   1   4        572.79        705.86        15.99 o
 -11   1   4        712.05        572.65        14.67 o
 -10   1   4       9927.66       9849.68       188.09 o
  -9   1   4       4876.02       5056.68        89.58 o
  -8   1   4       1033.75       1067.16        19.64 o
  -7   1   4      13165.80      14366.90       268.19 o
  -6   1   4       8934.76      10118.04       180.03 o
  -5   1   4       2354.65       2403.14        47.17 o
  -4   1   4      14728.42      14715.30       232.24 o
  -3   1   4          9.77         32.19         4.92 o
  -2   1   4       2029.60       2141.74        47.72 o
  -1   1   4       6301.65       7826.30       113.33 o
   0   1   4      10208.26       8968.89       190.50 o
   2   1   4        285.29        499.45        10.39 o
   3   1   4       6319.80       5917.70        83.95 o
   4   1   4       1632.92       1213.22       160.72 o
   5   1   4       1066.44       1047.77        24.03 o
   6   1   4       5171.06       4829.04       102.24 o
   7   1   4       1215.13       1258.30        35.86 o
   8   1   4       3183.91       3008.37        73.98 o
   9   1   4       2308.37       2179.95        49.97 o
  10   1   4          3.02         28.33         6.41 o
  11   1   4       6076.91       6205.37       142.98 o
  12   1   4        111.50        103.26        26.46 o
  13   1   4        281.53        329.02        14.27 o
  14   1   4       2720.44       2678.05        94.92 o
  15   1   4         66.40         55.81        11.62 o
 -13   2   4          3.97          1.90         7.27 o
 -12   2   4       2082.75       2085.62        71.58 o
 -11   2   4        571.88        533.29        29.03 o
 -10   2   4       4347.54       4535.26        82.58 o
  -9   2   4        228.10        297.63        13.87 o
  -8   2   4       1328.80       1169.44        23.32 o
  -7   2   4       7732.77       7916.46       140.83 o
  -6   2   4       4257.74       4615.81        79.23 o
  -5   2   4        526.99        495.41        10.60 o
  -4   2   4       3466.36       3228.77        53.28 o
  -3   2   4         64.08        145.68         3.73 o
  -2   2   4         33.12         34.87         2.25 o
  -1   2   4        482.12        467.85         9.82 o
   0   2   4       1263.88        894.72        13.17 o
   1   2   4       9672.89      12513.33       190.96 o
   2   2   4      19408.29      18857.06       303.35 o
   3   2   4      17725.43      17332.00       276.58 o
   4   2   4       4161.63       4168.30        58.46 o
   5   2   4         36.31         91.43         4.43 o
   6   2   4       7591.42       7128.83       562.49 o
   7   2   4       1003.13        743.10        18.67 o
   8   2   4       1587.18       1081.00        44.82 o
   9   2   4       5782.45       5358.97       117.66 o
  10   2   4          0.04         26.77        13.32 o
  11   2   4       2481.97       2166.20       234.94 o
  12   2   4       1803.13       1894.22        45.14 o
  13   2   4          9.91         30.18         6.72 o
  14   2   4       1649.41       1446.12        56.02 o
  15   2   4        167.47        131.50        16.68 o
 -13   3   4         32.12         23.84         8.86 o
 -12   3   4       1877.12       1779.15        44.61 o
 -11   3   4       2116.42       2119.14        40.15 o
 -10   3   4         39.86         77.85         5.76 o
  -9   3   4        689.11        558.83        26.01 o
  -8   3   4        182.97        310.19         8.67 o
  -7   3   4        581.95        613.27        22.48 o
  -6   3   4       4425.93       4174.53        72.26 o
  -5   3   4       2440.31       2143.96        37.03 o
  -4   3   4          6.34         47.24         4.53 o
  -3   3   4       3656.56       4036.44        67.12 o
  -2   3   4       6939.81       6727.18       113.71 o
  -1   3   4        993.64        868.50        13.15 o
   0   3   4          6.93         57.95         3.82 o
   1   3   4      15787.85      17313.36       318.77 o
   2   3   4        686.80        987.19        16.96 o
   3   3   4      18760.57      17915.36       332.06 o
   4   3   4      12861.33      12239.93       188.32 o
   5   3   4         82.56         56.45         6.12 o
   6   3   4      21266.10      20654.23       359.30 o
   7   3   4        987.95       1203.02        34.86 o
   8   3   4         16.83         20.14         5.04 o
   9   3   4       8662.16       8599.92       306.41 o
  10   3   4        256.27        331.71        13.57 o
  11   3   4        465.46        619.61        22.16 o
  12   3   4       2450.02       2664.08        60.92 o
  13   3   4        347.86        320.04        21.28 o
  14   3   4        138.19        127.59        16.04 o
  15   3   4        440.31        397.37        22.32 o
  16   3   4        602.56        527.05        27.41 o
 -13   4   4         92.36         62.49        11.08 o
 -12   4   4        252.89        202.27        14.97 o
 -11   4   4       1793.29       1661.28       102.71 o
 -10   4   4         83.93         84.21         8.12 o
  -9   4   4        692.82        564.52        16.84 o
  -8   4   4        598.32        578.54        17.39 o
  -7   4   4       1511.65       1653.58        30.62 o
  -6   4   4        286.03        252.28         8.16 o
  -5   4   4       1237.27       1076.67        20.21 o
  -4   4   4       3815.53       3591.66        61.75 o
  -3   4   4        374.90        279.67        10.37 o
  -2   4   4       1558.94       1439.86        25.02 o
  -1   4   4       3514.53       3505.14        58.17 o
   0   4   4        124.64        316.80         8.08 o
   1   4   4       5649.73       5248.85        87.48 o
   2   4   4         73.86        135.01         5.27 o
   3   4   4         53.38        100.64         4.44 o
   4   4   4      16441.75      16600.65       306.28 o
   5   4   4       4998.38       5623.62        94.06 o
   6   4   4       2187.46       2331.90        38.49 o
   7   4   4      13731.11      14703.13       270.92 o
   8   4   4         88.88        108.31         7.31 o
   9   4   4        161.36         83.32         4.63 o
  10   4   4       3654.16       3147.48       125.44 o
  11   4   4         27.78         34.38         6.10 o
  12   4   4       1175.36       1096.43        30.88 o
  13   4   4          5.50         63.06        11.01 o
  14   4   4        830.97        707.88        32.72 o
  15   4   4       1052.81       1010.83        40.49 o
  16   4   4        546.22        439.74        26.64 o
 -13   5   4        222.89        151.03        14.64 o
 -12   5   4        231.04        314.25        21.00 o
 -11   5   4        253.83        243.08        20.60 o
 -10   5   4        276.43        301.52        11.07 o
  -9   5   4        139.61        102.35        12.25 o
  -8   5   4        329.45        279.04         8.69 o
  -7   5   4        301.03        295.02         9.28 o
  -6   5   4        329.97        235.78        11.54 o
  -5   5   4        577.59        465.91        13.08 o
  -4   5   4       3598.45       3575.80        72.74 o
  -3   5   4       1974.87       2109.24        36.79 o
  -2   5   4       1721.60       1719.07        30.03 o
  -1   5   4        949.45       1048.31        19.41 o
   0   5   4        345.35        515.48        11.33 o
   1   5   4        318.00        336.34        18.95 o
   2   5   4       1772.18       1696.67        41.71 o
   3   5   4       4087.81       4572.32        76.25 o
   4   5   4        737.25        488.86        13.91 o
   5   5   4       6370.87       5960.80       107.95 o
   6   5   4          0.62         23.79         4.48 o
   7   5   4       1475.33       1579.11        26.45 o
   8   5   4       3136.81       3903.22        65.45 o
   9   5   4       1319.46       1164.42        20.85 o
  10   5   4       1239.10       1422.22        25.75 o
  11   5   4        199.62        155.46         7.27 o
  12   5   4       1034.88       1070.26        39.39 o
  13   5   4       1713.98       1937.94        67.48 o
  14   5   4       1063.08        884.57        37.94 o
  15   5   4        185.75        197.69        16.38 o
  16   5   4          0.95         32.28        11.30 o
 -12   6   4        104.51        111.63        13.54 o
 -11   6   4         47.30         94.11         9.48 o
 -10   6   4        282.99        205.29        37.16 o
  -9   6   4       2195.70       2282.95        49.28 o
  -8   6   4        501.78        656.27        24.45 o
  -7   6   4          8.36         17.01         5.16 o
  -6   6   4       6401.95       6761.99       124.44 o
  -5   6   4        300.75        346.34        12.94 o
  -4   6   4       4176.02       3935.39        70.22 o
  -3   6   4       6354.14       5655.95       174.37 o
  -2   6   4        386.15        454.95        10.78 o
  -1   6   4       1908.05       1615.98        29.02 o
   0   6   4        140.24        284.05         8.58 o
   1   6   4        811.24        759.04        15.53 o
   2   6   4      29211.94      28806.48       579.18 o
   3   6   4          4.38        119.82         5.23 o
   4   6   4       1523.23       1024.13        18.50 o
   5   6   4        869.02        921.74        16.78 o
   6   6   4          0.29         56.39         4.43 o
   7   6   4        224.86        170.72         8.75 o
   8   6   4        494.02        497.68        10.28 o
   9   6   4       2219.11       2008.49        35.22 o
  10   6   4          0.68          6.46         2.99 o
  11   6   4          0.03         35.14         3.23 o
  12   6   4       1442.82       1317.33        48.61 o
  13   6   4         30.19         63.23        13.18 o
  14   6   4        393.14        318.23        19.15 o
  15   6   4        919.57        836.22        35.48 o
  16   6   4         45.68         75.74        12.01 o
 -11   7   4        681.82        560.92        31.60 o
 -10   7   4          6.84          9.31         6.65 o
  -9   7   4       1263.48       1266.76        32.57 o
  -8   7   4       1745.41       1715.00        48.03 o
  -7   7   4        199.16        276.96        12.46 o
  -6   7   4       4384.54       4380.58        81.39 o
  -5   7   4       3374.56       3729.32        68.90 o
  -4   7   4        392.39        415.50        11.87 o
  -3   7   4      10469.25      10881.30       203.83 o
  -2   7   4        394.01        480.01        12.20 o
  -1   7   4        429.40        471.21        11.64 o
   0   7   4       7950.38       9062.86       162.87 o
   1   7   4        248.30        249.17        15.78 o
   2   7   4       1849.23       1724.83        30.53 o
   3   7   4       2101.69       2088.82        36.31 o
   4   7   4        169.64        470.88        17.17 o
   5   7   4       3102.56       3194.77        53.72 o
   6   7   4       1428.03       1294.07        32.75 o
   7   7   4       2010.61       1809.40        31.30 o
   8   7   4       3389.10       3621.68        61.68 o
   9   7   4        969.34        862.16        41.08 o
  10   7   4       5393.81       5014.06       133.42 o
  11   7   4         53.60         93.49         6.38 o
  12   7   4        767.56        643.77        27.31 o
  13   7   4       1252.43       1227.82        44.88 o
  14   7   4         65.18        109.34        15.04 o
  15   7   4       1687.70       1546.50        56.07 o
  16   7   4          0.71         19.42        11.93 o
 -10   8   4        664.06        690.14        58.98 o
  -9   8   4        146.80        124.17        10.18 o
  -8   8   4       2646.09       2866.89        57.28 o
  -7   8   4        781.24        821.26        29.43 o
  -6   8   4        817.29        725.83        17.60 o
  -5   8   4        479.41        506.36        13.59 o
  -4   8   4         11.78         17.53         5.69 o
  -3   8   4       8770.49       8402.08       156.79 o
  -2   8   4       3091.36       3026.28        68.74 o
  -1   8   4       3211.42       2994.90        67.23 o
   0   8   4       4118.73       3853.46        68.24 o
   1   8   4       1315.85       1280.57        32.61 o
   2   8   4        982.76        889.95        23.39 o
   3   8   4         96.60        206.37        11.20 o
   4   8   4       3865.30       3247.51        55.94 o
   5   8   4        163.89        136.96         5.84 o
   6   8   4        275.59        301.61         8.47 o
   7   8   4       4931.33       4824.12        83.79 o
   8   8   4       2203.29       2494.13        43.04 o
   9   8   4         82.75         38.58         6.61 o
  10   8   4       2360.32       2160.18        93.50 o
  11   8   4        118.45        158.93         8.80 o
  12   8   4       1114.50        994.04        48.78 o
  13   8   4       4668.90       4973.43       163.39 o
  14   8   4        265.71        190.23        17.20 o
  15   8   4        979.56        876.32        37.22 o
  16   8   4       1368.01       1442.57        54.76 o
 -10   9   4       1161.40       1020.72        55.11 o
  -9   9   4         27.54         22.84         8.58 o
  -8   9   4       1314.69       1235.86        47.32 o
  -7   9   4        895.29        846.70        20.79 o
  -6   9   4          3.25         17.49         9.69 o
  -5   9   4        465.04        482.06        14.17 o
  -4   9   4          1.77         20.67         5.70 o
  -3   9   4        553.83        453.61        13.53 o
  -2   9   4       1167.65       1330.23        27.20 o
  -1   9   4          2.06         40.51         6.70 o
   0   9   4        357.65        380.26        23.72 o
   1   9   4        235.74        247.74        10.62 o
   2   9   4       6086.99       6136.35       110.60 o
   3   9   4       3968.56       3598.35        63.96 o
   4   9   4        337.87        418.53        11.10 o
   5   9   4      20248.36      19410.87       379.30 o
   6   9   4       1186.02       1151.15        22.25 o
   7   9   4        644.84        587.61        17.17 o
   8   9   4       8577.89       8739.43       158.87 o
   9   9   4         30.03         63.06         5.81 o
  10   9   4       4874.73       4848.68       206.00 o
  11   9   4       1707.53       1669.63        39.17 o
  12   9   4          7.53         34.97         5.65 o
  13   9   4       1816.29       2009.03        69.29 o
  14   9   4         27.70        127.17        17.46 o
  15   9   4        148.64        222.31        19.52 o
  16   9   4       1224.03       1109.31        45.35 o
  -9  10   4        106.35         87.68        10.79 o
  -8  10   4        252.50        314.75        16.98 o
  -7  10   4       1134.49       1272.03        47.75 o
  -6  10   4         40.99         30.22         9.00 o
  -5  10   4          0.37         17.78         6.64 o
  -4  10   4        427.62        405.52        15.58 o
  -3  10   4       1228.24       1346.66        28.96 o
  -2  10   4          0.48         39.80         7.25 o
  -1  10   4          8.60         41.80         6.48 o
   0  10   4       1096.74       1132.78        27.97 o
   1  10   4          0.22         12.40         8.32 o
   2  10   4        673.79        750.28        17.68 o
   3  10   4       7729.82       7729.32       220.76 o
   4  10   4         12.09         40.32         5.49 o
   5  10   4       1484.83       1507.11        28.79 o
   6  10   4       1922.32       1922.83        58.94 o
   7  10   4        515.65        471.74        11.98 o
   8  10   4      10093.76       9536.43       175.39 o
   9  10   4        449.04        365.31        13.67 o
  10  10   4       1870.12       2067.46        56.27 o
  11  10   4       9591.95       9739.80       226.40 o
  12  10   4          3.55         23.81         6.61 o
  13  10   4         57.36        100.28        15.71 o
  14  10   4       1278.30       1280.20        50.82 o
  15  10   4        209.71        263.72        20.37 o
  16  10   4        598.67        603.25        31.75 o
  -8  11   4        140.68        207.72        14.37 o
  -7  11   4        248.70        226.02        17.85 o
  -6  11   4         10.74          6.06         5.88 o
  -5  11   4          1.82          1.54         6.60 o
  -4  11   4        220.68        169.83         9.73 o
  -3  11   4        182.27        176.74        10.17 o
  -2  11   4        119.98        111.54         8.22 o
  -1  11   4       1225.31       1213.21        36.47 o
   0  11   4       1552.01       1574.15        32.17 o
   1  11   4       2636.31       2808.20        61.41 o
   2  11   4        679.89        617.07        29.12 o
   3  11   4       2742.64       2514.97        47.30 o
   4  11   4       1989.73       1984.29        37.61 o
   5  11   4        335.54        375.08        12.52 o
   6  11   4       3887.84       3636.60       219.81 o
   7  11   4          0.00          4.84         5.19 o
   8  11   4         38.67         87.49         9.60 o
   9  11   4       1880.38       2227.29        52.29 o
  10  11   4        164.20        213.30        11.30 o
  11  11   4        180.50        176.61        13.49 o
  12  11   4        155.56        186.51        13.57 o
  13  11   4       1560.47       1734.55        42.51 o
  14  11   4       1172.83       1166.55        46.22 o
  15  11   4        386.81        425.56        26.57 o
  16  11   4        406.06        405.44        26.10 o
  -7  12   4         18.65          5.89         8.77 o
  -6  12   4          4.87          7.69         6.60 o
  -5  12   4        733.81        670.89        18.21 o
  -4  12   4        162.49        129.66         8.89 o
  -3  12   4        194.71        312.59        12.12 o
  -2  12   4       1371.53       1271.84        28.53 o
  -1  12   4        552.70        477.36        14.49 o
   0  12   4         19.57         30.32         7.42 o
   1  12   4        317.97        240.15        16.79 o
   2  12   4         63.46         66.16         9.94 o
   3  12   4       1657.55       1673.04        34.06 o
   4  12   4        164.53        167.40        17.12 o
   5  12   4         53.65         90.93         6.80 o
   6  12   4       1998.25       2215.89        41.57 o
   7  12   4        568.16        530.78        15.64 o
   8  12   4        386.92        412.86        16.26 o
   9  12   4        990.98       1084.24        28.67 o
  10  12   4         19.74         42.74        15.74 o
  11  12   4        738.58        656.99        21.14 o
  12  12   4        105.83        123.52        20.02 o
  13  12   4       1315.22       1394.66        35.91 o
  14  12   4         39.71         36.27        14.31 o
  15  12   4          0.36         49.77        12.99 o
  16  12   4        916.21        777.15        38.04 o
  -5  13   4        760.36        746.31        20.76 o
  -4  13   4        470.47        462.26        15.91 o
  -3  13   4        136.59        146.27        15.73 o
  -2  13   4       2218.63       2400.13        50.02 o
  -1  13   4        100.21         89.79         9.06 o
   0  13   4         13.51         66.61         8.54 o
   1  13   4       3840.42       4088.88       156.76 o
   2  13   4         63.87         81.86         9.93 o
   3  13   4        532.53        688.64        18.77 o
   4  13   4       3503.99       3617.51        68.72 o
   5  13   4         73.21        118.69         7.87 o
   6  13   4        154.29        216.12         9.11 o
   7  13   4       1050.37       1098.33        30.12 o
   8  13   4        792.72        839.47        25.26 o
   9  13   4       1224.02       1098.13        32.55 o
  10  13   4        538.19        610.76        19.53 o
  11  13   4       1829.95       1989.38        73.47 o
  12  13   4        303.52        339.87        14.68 o
  13  13   4        938.82       1021.63        28.83 o
  14  13   4        750.25        918.00        27.05 o
  15  13   4          0.41         11.53        14.26 o
  -4  14   4       1017.55       1041.25        26.70 o
  -3  14   4        187.06        135.08        17.17 o
  -2  14   4        203.86        228.53        12.75 o
  -1  14   4        343.70        288.72        13.94 o
   0  14   4         35.24         27.71         8.73 o
   1  14   4        884.08        895.29        31.02 o
   2  14   4       1303.74       1134.06        26.77 o
   3  14   4        157.04        193.81        10.28 o
   4  14   4        989.87        907.60        21.73 o
   5  14   4        137.66        121.65         7.80 o
   6  14   4       1353.01       1343.78        42.59 o
   7  14   4        868.18        819.41        25.14 o
   8  14   4        233.61        284.42        26.94 o
   9  14   4        178.73        218.43        13.73 o
  10  14   4        225.84        217.95        17.85 o
  11  14   4       1742.93       1655.32        44.23 o
  12  14   4        408.19        372.10        15.82 o
  13  14   4        178.62        194.90        30.29 o
  14  14   4       1792.40       1986.58        51.82 o
  15  14   4         14.65         36.82        15.69 o
  -2  15   4         14.20         25.54        16.29 o
  -1  15   4        909.53        920.23        38.32 o
   0  15   4        139.78         98.82        12.00 o
   1  15   4         84.85        107.86         9.60 o
   2  15   4        177.55        217.22        17.47 o
   3  15   4          2.49         16.10         7.63 o
   4  15   4         55.51        105.11         9.50 o
   5  15   4          1.74         19.85         7.63 o
   6  15   4       1707.22       1863.74        49.70 o
   7  15   4        141.70        107.90        11.72 o
   8  15   4          5.11         27.84        10.41 o
   9  15   4       1209.78       1296.26        51.30 o
  10  15   4          5.03         28.84         9.47 o
  11  15   4        274.97        428.69        18.19 o
  12  15   4       1893.37       2108.40        53.99 o
  13  15   4         39.70         66.20        21.11 o
  14  15   4        630.21        775.91        25.76 o
  -1  16   4         22.74         48.91         9.53 o
   0  16   4         50.71         12.88         7.81 o
   1  16   4        449.36        598.23        18.46 o
   2  16   4        142.08        157.01        11.28 o
   3  16   4          7.77         40.94         8.07 o
   4  16   4        551.91        529.56        21.25 o
   5  16   4        268.29        293.62        15.53 o
   6  16   4        710.42        792.71        26.27 o
   7  16   4       1538.29       1472.44        41.69 o
   8  16   4         10.12         16.48         9.80 o
   9  16   4       1219.27       1286.58        37.38 o
  10  16   4        169.66        124.47        12.16 o
  11  16   4        383.10        429.16        24.66 o
  12  16   4       2422.40       2525.18        84.50 o
  13  16   4          5.43         31.54        16.92 o
   2  17   4        206.52        181.79        11.27 o
   3  17   4          7.15         21.97         7.05 o
   4  17   4        854.00        910.43        23.49 o
   5  17   4        157.97        130.39        17.65 o
   6  17   4         22.62         62.90        11.04 o
   7  17   4       1186.82       1191.25        63.97 o
   8  17   4         83.09         55.66        15.53 o
   9  17   4        127.79        185.55        13.99 o
  10  17   4       1114.80       1098.62        33.10 o
  11  17   4          1.85          3.98         9.86 o
  12  17   4         27.82         75.17        22.16 o
   6  18   4         53.65         78.66        11.44 o
   7  18   4        782.56        868.41       103.01 o
   8  18   4          4.70         -5.14         9.76 o
   9  18   4          0.04         -8.18        11.01 o
  -8 -16   5        326.95        287.93        15.98 o
  -7 -16   5          2.08         10.63         9.34 o
  -6 -16   5        210.59        157.33        12.54 o
 -11 -15   5         20.22         29.52        20.18 o
 -10 -15   5       1472.13       1334.12        81.29 o
  -9 -15   5         19.05         65.58        10.40 o
  -8 -15   5         43.57         63.35        10.80 o
  -7 -15   5        304.42        288.29        24.98 o
  -6 -15   5         37.57         37.99        12.94 o
  -5 -15   5        188.77        193.68        20.97 o
  -4 -15   5          4.61         23.99         8.72 o
  -3 -15   5        117.61        117.20        10.43 o
  -2 -15   5          3.76         -3.66         6.82 o
 -13 -14   5         87.05        111.13        14.85 o
 -12 -14   5        413.90        408.82        37.90 o
 -11 -14   5         12.53         33.43        20.77 o
 -10 -14   5        499.14        453.67        17.60 o
  -9 -14   5         98.18        118.85        21.88 o
  -8 -14   5        453.62        384.56        16.12 o
  -7 -14   5        660.70        579.68        20.95 o
  -6 -14   5        892.15        958.30        28.96 o
  -5 -14   5        488.88        453.80        18.80 o
  -4 -14   5        215.59        204.82        23.38 o
  -3 -14   5        603.44        597.56        26.68 o
  -2 -14   5         64.08         80.90         7.33 o
  -1 -14   5         20.05         19.42         7.68 o
   0 -14   5        533.45        485.92        15.52 o
   1 -14   5          2.27         15.20        15.11 o
 -14 -13   5          6.51         12.10        13.29 o
 -13 -13   5          6.18          6.18        11.33 o
 -12 -13   5       1500.09       1484.79        53.89 o
 -11 -13   5        264.83        298.06        14.97 o
 -10 -13   5          5.86         29.85         8.61 o
  -9 -13   5        324.51        282.03        14.18 o
  -8 -13   5        959.17       1024.60        29.52 o
  -7 -13   5         47.53         64.80        11.03 o
  -6 -13   5       1085.37       1036.17        51.22 o
  -5 -13   5        942.13        732.28        42.38 o
  -4 -13   5        387.60        415.48        13.49 o
  -3 -13   5       1968.63       1823.63        37.68 o
  -2 -13   5       1353.72       1260.72        28.05 o
  -1 -13   5         70.67         68.08         7.38 o
   0 -13   5       1423.92       1394.52        37.12 o
   1 -13   5        303.81        310.80        14.84 o
   2 -13   5         18.06        180.73       105.18 o
 -15 -12   5        343.60        341.85        22.89 o
 -14 -12   5        216.42        262.93        19.98 o
 -13 -12   5        258.94        250.74        17.48 o
 -12 -12   5        431.55        411.59        21.90 o
 -11 -12   5          0.30          7.27        12.63 o
 -10 -12   5       2513.86       2431.60        59.35 o
  -9 -12   5         54.87         83.79        10.01 o
  -8 -12   5        231.40        253.65        34.33 o
  -7 -12   5       2834.18       2714.79        67.04 o
  -6 -12   5        161.65        135.11        11.12 o
  -5 -12   5       4727.04       4436.70        84.53 o
  -4 -12   5        678.70        656.65        16.27 o
  -3 -12   5          4.86         13.82         5.75 o
  -2 -12   5       4292.49       4143.16        80.23 o
  -1 -12   5         23.08         48.51         6.93 o
   0 -12   5        565.57        524.08        15.33 o
   1 -12   5        927.72        926.89        42.51 o
   2 -12   5        279.40        255.77        26.10 o
   3 -12   5       1014.14        970.33        34.69 o
   4 -12   5        436.92        469.54        31.10 o
 -15 -11   5        455.11        495.28        26.94 o
 -14 -11   5        600.88        599.24        30.08 o
 -13 -11   5        292.37        296.44        19.80 o
 -12 -11   5        828.96        709.03        21.90 o
 -11 -11   5          0.01          6.13         6.61 o
 -10 -11   5       1954.01       2207.84        53.07 o
  -9 -11   5        292.88        265.24        16.73 o
  -8 -11   5        527.46        540.41        39.79 o
  -7 -11   5       5482.47       4958.35       114.05 o
  -6 -11   5         17.18         70.26         8.19 o
  -5 -11   5       1333.04       1230.70        25.09 o
  -4 -11   5       6094.86       5153.33        96.85 o
  -3 -11   5         14.76         24.96         5.99 o
  -2 -11   5        910.19        897.95        34.00 o
  -1 -11   5        729.09        615.71        17.03 o
   0 -11   5         99.58         81.39        15.74 o
   1 -11   5       2090.63       2172.77        44.42 o
   2 -11   5         26.90         72.81         6.66 o
   3 -11   5        200.71        214.63        51.88 o
   4 -11   5        438.09        298.03        16.50 o
   5 -11   5        438.86        437.62        26.90 o
 -16 -10   5          0.08         17.95         9.76 o
 -15 -10   5       1072.41       1205.40        46.90 o
 -14 -10   5         26.06         19.42        10.01 o
 -13 -10   5         37.93         34.02        11.20 o
 -12 -10   5       1964.77       1870.63        45.47 o
 -11 -10   5        425.10        409.59        32.95 o
 -10 -10   5       4775.32       5165.18       118.14 o
  -9 -10   5       2515.61       2360.92        55.53 o
  -8 -10   5         39.16         59.38        14.67 o
  -7 -10   5       2851.60       2997.99        54.77 o
  -6 -10   5       3020.28       3086.77        56.40 o
  -5 -10   5        313.09        453.69        11.99 o
  -4 -10   5       1823.84       2069.85        38.98 o
  -3 -10   5        239.41        310.61        10.36 o
  -2 -10   5        758.41        970.15        21.10 o
  -1 -10   5       7254.46       7427.14       140.37 o
   0 -10   5       1894.34       1821.05        36.73 o
   1 -10   5         25.04         36.05         7.10 o
   2 -10   5        612.89        546.61        18.22 o
   3 -10   5       1176.55       1233.30        52.46 o
   4 -10   5         32.73         43.33         9.32 o
   5 -10   5        103.10        121.72        26.76 o
   6 -10   5        612.11        659.06        54.55 o
   7 -10   5          0.91          1.23        14.47 o
 -16  -9   5         21.95          7.41         9.22 o
 -15  -9   5        206.46        243.43        17.12 o
 -14  -9   5       1181.50       1343.99        50.55 o
 -13  -9   5         56.36         70.56        11.31 o
 -12  -9   5       4166.08       4046.75        92.89 o
 -11  -9   5        136.44        138.91         8.73 o
 -10  -9   5        422.15        447.45        23.36 o
  -9  -9   5       3397.72       3514.31        79.41 o
  -8  -9   5        802.30        804.49        21.95 o
  -7  -9   5          3.29         17.01         3.73 o
  -6  -9   5        512.45        427.81        11.19 o
  -5  -9   5          5.58         63.08         5.85 o
  -4  -9   5       1504.23       1106.26        22.50 o
  -3  -9   5       2210.56       1861.78        35.16 o
  -2  -9   5        374.64        362.29        15.67 o
  -1  -9   5       2212.99       2306.15        57.50 o
   0  -9   5        149.43        157.47         8.00 o
   1  -9   5        516.36        506.74        17.33 o
   2  -9   5          1.75         13.09         5.20 o
   3  -9   5       1182.64       1360.03        28.83 o
   4  -9   5        509.73        520.77        19.46 o
   5  -9   5        142.79        162.57        13.25 o
   6  -9   5       2211.36       2305.37        60.34 o
   7  -9   5        375.68        406.01        18.40 o
   8  -9   5          0.99         17.22         9.99 o
 -16  -8   5          5.22         -8.16         8.16 o
 -15  -8   5         87.58         95.45        11.38 o
 -14  -8   5       3454.65       3729.63       124.60 o
 -13  -8   5         12.62          9.91        10.13 o
 -12  -8   5        965.27        783.91        21.42 o
 -11  -8   5       1911.62       1773.25        92.62 o
 -10  -8   5          1.92          0.22         7.05 o
  -9  -8   5         40.83        118.18         8.31 o
  -8  -8   5       1308.12       1474.54        34.56 o
  -7  -8   5          5.58         18.08         4.50 o
  -6  -8   5       1618.05       2014.64        36.23 o
  -5  -8   5       2955.90       2742.19        48.80 o
  -4  -8   5        749.01        381.49        10.05 o
  -3  -8   5       2695.59       3029.61        54.02 o
  -2  -8   5       1471.54       1371.73        26.23 o
  -1  -8   5        510.09        402.29        11.28 o
   0  -8   5          0.45          7.90         5.15 o
   1  -8   5        678.13        703.54        16.54 o
   2  -8   5         43.71         61.68         5.63 o
   3  -8   5          1.42         14.91         5.67 o
   4  -8   5       1829.20       1735.94        85.41 o
   5  -8   5         14.39         15.27         8.29 o
   6  -8   5        776.72        812.16        34.18 o
   7  -8   5        674.11        709.08        37.90 o
   8  -8   5          1.12         10.62         9.51 o
   9  -8   5       1236.60       1291.32        44.44 o
 -16  -7   5        552.11        473.32        22.29 o
 -15  -7   5         57.15         67.52         9.41 o
 -14  -7   5       1585.03       1761.24        61.08 o
 -13  -7   5        870.57        805.23        32.36 o
 -12  -7   5         28.16         26.85         5.69 o
 -11  -7   5       1385.68       1417.13        42.44 o
 -10  -7   5         73.27        157.85        15.51 o
  -9  -7   5          2.17          7.12         5.36 o
  -8  -7   5       8830.10       8565.67       254.78 o
  -7  -7   5       2115.35       2138.06        36.96 o
  -6  -7   5        389.59        452.91        10.39 o
  -5  -7   5        551.10        388.49         9.78 o
  -4  -7   5       1619.75       1560.95        27.86 o
  -3  -7   5        338.18        451.26        11.00 o
  -2  -7   5       2302.27       2427.02        43.15 o
  -1  -7   5       6197.28       6181.45       110.72 o
   0  -7   5        171.19        249.62         9.66 o
   1  -7   5       5510.84       5139.88       172.41 o
   2  -7   5       3619.88       3367.11        98.63 o
   3  -7   5        569.29        704.23        21.82 o
   4  -7   5       3527.21       3565.95        66.49 o
   5  -7   5       1105.63       1036.43        42.99 o
   6  -7   5         59.93         36.71        33.44 o
   7  -7   5        846.97        866.46        62.88 o
   8  -7   5         29.36         14.09        12.17 o
   9  -7   5        164.89        169.57        13.07 o
  10  -7   5        520.49        510.51        27.30 o
 -15  -6   5          0.02         -2.94         7.60 o
 -14  -6   5          7.65         10.09         8.31 o
 -13  -6   5       1334.62       1349.03        48.14 o
 -12  -6   5         79.13         56.18         5.52 o
 -11  -6   5        524.04        592.38        29.86 o
 -10  -6   5        947.33        972.52        23.40 o
  -9  -6   5        527.56        413.09        21.13 o
  -8  -6   5        920.30       1147.25        41.43 o
  -7  -6   5       5174.79       4653.66        79.61 o
  -6  -6   5       4784.27       4708.01        80.56 o
  -5  -6   5         84.55         92.42         4.75 o
  -4  -6   5        328.73        183.73         5.75 o
  -3  -6   5       3232.93       3525.05        60.39 o
  -2  -6   5        831.56       1054.90        19.80 o
  -1  -6   5       5355.74       4548.08        79.54 o
   0  -6   5       5752.02       5354.62        96.25 o
   1  -6   5        716.65        730.15        25.83 o
   2  -6   5       3651.03       3463.81        61.76 o
   3  -6   5        375.73        433.05        14.71 o
   4  -6   5       1811.99       2149.33        66.15 o
   5  -6   5       5220.08       4926.10       113.80 o
   6  -6   5         32.10         52.27        12.74 o
   7  -6   5        292.06        348.00        16.31 o
   8  -6   5       1014.89        970.66        28.52 o
   9  -6   5        837.43        842.00        27.22 o
  10  -6   5        439.44        391.48        20.14 o
 -15  -5   5        267.57        188.62        12.89 o
 -14  -5   5        334.17        388.54        19.31 o
 -13  -5   5       2318.98       2294.67        76.58 o
 -12  -5   5        692.69        576.68        15.45 o
 -11  -5   5       1063.42       1255.65        29.91 o
 -10  -5   5        372.82        376.77        11.89 o
  -9  -5   5        762.37        789.06        25.75 o
  -8  -5   5       5001.45       5303.47       121.98 o
  -7  -5   5       2177.31       2368.92        39.68 o
  -6  -5   5       3621.57       3595.82        60.67 o
  -5  -5   5       1338.42       1332.82        23.15 o
  -4  -5   5       2363.51       2722.64        45.43 o
  -3  -5   5      10586.72       9920.83       176.75 o
  -2  -5   5        199.84        158.22         8.95 o
  -1  -5   5       7451.42       8393.08       148.78 o
   0  -5   5      13830.86      13081.56       242.01 o
   1  -5   5       1993.74       1923.58        38.31 o
   2  -5   5       3304.33       3140.61       110.77 o
   3  -5   5       2146.94       1956.65        50.29 o
   4  -5   5       1689.90       1631.03        30.64 o
   5  -5   5       1853.07       1902.10        71.46 o
   6  -5   5        360.52        322.44        32.34 o
   7  -5   5        262.26        299.30        30.92 o
   8  -5   5        815.73        784.19        54.17 o
   9  -5   5        294.43        356.95        16.53 o
  10  -5   5         22.78         39.38        10.92 o
  11  -5   5        121.32        101.69        12.47 o
 -15  -4   5        419.64        299.26        16.98 o
 -14  -4   5        399.49        521.64        22.73 o
 -13  -4   5         45.04         87.66        11.15 o
 -12  -4   5         38.49         13.69         8.87 o
 -11  -4   5       3695.02       3329.19        79.20 o
 -10  -4   5        184.28        195.66        16.49 o
  -9  -4   5       2333.47       2586.04        57.27 o
  -8  -4   5       6569.80       6504.12       112.88 o
  -7  -4   5        801.68        824.11        27.31 o
  -6  -4   5       4451.75       4419.19        74.04 o
  -5  -4   5      13272.78      12659.06       228.65 o
  -4  -4   5         24.53         30.79         3.27 o
  -3  -4   5       3069.06       2693.53        44.76 o
  -2  -4   5       4619.72       4382.38        73.70 o
  -1  -4   5       2344.01       2733.44        46.08 o
   0  -4   5      16965.55      17551.32       332.80 o
   1  -4   5        337.11        394.23        12.19 o
   2  -4   5       2941.38       3032.60        85.86 o
   3  -4   5       1670.96       1604.16        29.06 o
   4  -4   5       7908.60       8338.94       151.29 o
   5  -4   5         40.92        106.34        11.87 o
   6  -4   5       1274.99       1466.33       102.11 o
   7  -4   5       2140.80       1993.71        49.13 o
   8  -4   5         47.33         61.80         9.97 o
   9  -4   5         21.78         41.01        13.78 o
  10  -4   5       1802.89       1935.46        50.79 o
  11  -4   5         12.24         23.62         9.32 o
  12  -4   5        684.47        768.95        38.99 o
 -14  -3   5          1.49          6.13         7.09 o
 -13  -3   5       3565.14       3765.65       121.42 o
 -12  -3   5        229.31        329.40        17.07 o
 -11  -3   5        753.66        738.54        24.12 o
 -10  -3   5       3447.25       3518.24        74.77 o
  -9  -3   5       3171.70       3496.52        73.66 o
  -8  -3   5       2012.95       2262.44        38.16 o
  -7  -3   5         94.14        172.04        19.25 o
  -6  -3   5       3911.28       3600.01        64.86 o
  -5  -3   5       9970.29      10129.98       178.11 o
  -4  -3   5        105.57        121.21         4.44 o
  -3  -3   5        113.20        133.44         8.04 o
  -2  -3   5       5012.26       6316.87       120.75 o
  -1  -3   5       1473.45       1377.29        23.84 o
   0  -3   5        359.21        472.56        10.66 o
   1  -3   5       7637.34       7843.95       136.31 o
   2  -3   5        971.64       1030.93        18.63 o
   3  -3   5        413.59        376.73        20.68 o
   4  -3   5        144.03        136.66         5.41 o
   5  -3   5        579.79        491.16        11.44 o
   6  -3   5         28.26         64.87         9.64 o
   7  -3   5       3198.62       2997.09        69.89 o
   8  -3   5        898.00        879.99        25.32 o
   9  -3   5          3.66         23.26         8.98 o
  10  -3   5       2443.98       2403.00        59.92 o
  11  -3   5        363.86        357.21        15.51 o
  12  -3   5          8.10         12.92         9.96 o
  13  -3   5       1854.54       1774.51        50.95 o
 -14  -2   5          7.01         31.57         8.01 o
 -13  -2   5       1392.53       1504.58        51.81 o
 -12  -2   5         34.42         95.86         9.76 o
 -11  -2   5        925.61        923.21        17.85 o
 -10  -2   5       5692.22       5701.61       101.11 o
  -9  -2   5        120.62        241.89         9.12 o
  -8  -2   5        171.48        215.54         6.37 o
  -7  -2   5       9330.92      10018.64       177.74 o
  -6  -2   5         29.33         50.58         7.18 o
  -5  -2   5        469.52        414.10        17.70 o
  -4  -2   5        282.79        246.38         5.90 o
  -3  -2   5         74.56         25.63         2.07 o
  -2  -2   5       6020.00       6190.15       103.95 o
  -1  -2   5        114.60         60.75         4.05 o
   0  -2   5       8777.27       8104.22       139.43 o
   1  -2   5       1787.11       2007.65        33.65 o
   2  -2   5       6145.99       5388.13       137.45 o
   3  -2   5       3678.35       3737.51        63.00 o
   4  -2   5        719.36        540.01        13.13 o
   5  -2   5       6353.35       6210.55       108.73 o
   6  -2   5        380.00        348.90        13.46 o
   7  -2   5         88.91        124.53         9.23 o
   8  -2   5       4378.68       4463.59       153.48 o
   9  -2   5        350.48        304.58        34.01 o
  10  -2   5        224.39        307.16        14.74 o
  11  -2   5       1287.38       1381.28        37.40 o
  12  -2   5          2.23          7.59         8.70 o
  13  -2   5        830.50        884.25        32.77 o
 -12  -1   5       1663.21       1714.34        40.55 o
 -11  -1   5         92.23        112.59         4.92 o
 -10  -1   5        329.15        338.88         8.54 o
  -9  -1   5        732.06        859.19        20.61 o
  -8  -1   5        204.89        234.16        14.74 o
  -7  -1   5       4712.56       4709.04        79.92 o
  -6  -1   5       2000.22       1462.58        33.64 o
  -5  -1   5        206.12        334.47         9.30 o
  -4  -1   5       9354.68       9003.83       155.06 o
  -3  -1   5       3404.23       3150.26        92.11 o
  -2  -1   5        219.41        138.57         6.17 o
  -1  -1   5        551.81        573.96         9.43 o
   0  -1   5       7841.85       6981.91       125.47 o
   1  -1   5       1067.42       1006.56        17.78 o
   2  -1   5       3780.79       3170.41        52.57 o
   3  -1   5       8622.75       8528.22       212.10 o
   4  -1   5         51.86         68.30         2.18 o
   5  -1   5       6595.16       5936.10       413.86 o
   6  -1   5       5075.82       4943.09       108.45 o
   7  -1   5        494.06        560.72        17.27 o
   8  -1   5       5377.91       5284.67       120.20 o
   9  -1   5       1216.28       1181.98        30.43 o
  10  -1   5        354.94        409.52        15.60 o
  11  -1   5       1464.76       1551.66        40.17 o
  12  -1   5          0.94         17.38         8.40 o
  13  -1   5          0.86          2.91        16.76 o
  14  -1   5        365.49        302.84        20.47 o
 -13   0   5         59.94         50.89         7.81 o
 -12   0   5       3922.73       3629.50        83.03 o
 -11   0   5        131.27        167.05        15.22 o
 -10   0   5       2404.80       2311.31        54.86 o
  -9   0   5        804.07        823.92        16.08 o
  -8   0   5        129.68        111.53         4.69 o
  -7   0   5         37.08         45.57         3.41 o
  -6   0   5        307.04        535.85        10.31 o
  -5   0   5       3740.00       3430.11       105.62 o
  -4   0   5        377.91        333.73        19.81 o
  -3   0   5       1373.86        941.66       102.66 o
  -2   0   5       5065.22       4710.30       207.46 o
  -1   0   5        805.15        911.98        30.27 o
   0   0   5          5.46        167.27        11.68 o
   1   0   5       7074.37       6639.87       112.20 o
   2   0   5        463.24        452.78         8.50 o
   3   0   5      16373.48      16028.83       305.99 o
   4   0   5       5018.51       4617.11       100.03 o
   5   0   5        523.15        441.25        13.76 o
   6   0   5       7443.04       8933.39       198.93 o
   7   0   5        387.36        498.71        15.95 o
   8   0   5       2450.55       2546.38        58.62 o
   9   0   5       3268.30       3470.53        78.75 o
  10   0   5         73.80        113.69         9.73 o
  11   0   5        327.15        348.31        14.42 o
  12   0   5        299.84        314.35        40.28 o
  13   0   5        583.43        652.48        21.93 o
  14   0   5         64.13         76.67        14.34 o
 -13   1   5        144.80         62.91         7.91 o
 -12   1   5       1484.79       1478.10        36.04 o
 -11   1   5        474.44        628.83        36.79 o
 -10   1   5        344.80        334.96         9.06 o
  -9   1   5       2249.63       2201.21        39.52 o
  -8   1   5        594.34        515.94        11.26 o
  -7   1   5       2884.07       2868.59        49.09 o
  -6   1   5       1723.51       1940.02        32.92 o
  -5   1   5       2011.16       1720.61        43.67 o
  -4   1   5       2631.99       2373.58        42.58 o
  -3   1   5        938.53        959.36        21.87 o
  -2   1   5      11699.48      12186.52       428.17 o
  -1   1   5       2890.93       2872.61        50.35 o
   0   1   5      10937.89      13812.62       213.99 o
   1   1   5      40858.19      40510.69       848.67 o
   2   1   5       2825.77       2813.13        39.36 o
   3   1   5         55.55         56.63         4.84 o
   4   1   5      15682.27      15378.76       242.35 o
   5   1   5        151.89        118.45         7.66 o
   6   1   5       3453.08       3384.55       126.20 o
   7   1   5       1542.11       1953.89        98.07 o
   8   1   5       3404.83       3383.67        74.65 o
   9   1   5       4693.13       4337.38        96.52 o
  10   1   5        494.64        459.34        16.14 o
  11   1   5       1388.43       1476.49        36.37 o
  12   1   5       2041.24       2151.37        52.70 o
  13   1   5        727.89        635.21        37.93 o
  14   1   5        204.30        208.87        19.99 o
  15   1   5        130.95        119.15        16.85 o
 -13   2   5          9.68         13.75         6.79 o
 -12   2   5         54.23        101.19        10.00 o
 -11   2   5        554.36        460.77        25.06 o
 -10   2   5       1588.89       1379.55        26.50 o
  -9   2   5        188.91        194.75         9.38 o
  -8   2   5        101.08         99.75         5.03 o
  -7   2   5       3188.19       2893.96        50.23 o
  -6   2   5        286.53        275.45         7.20 o
  -5   2   5         67.88        142.02         6.75 o
  -4   2   5       9986.65       9190.76       186.37 o
  -3   2   5        209.32        282.33         6.71 o
  -2   2   5       6203.88       6460.94        92.72 o
  -1   2   5       3377.99       4004.34        58.10 o
   0   2   5       2101.24       1877.04        30.65 o
   1   2   5      42988.70      46145.25       986.22 o
   2   2   5       4922.24       5805.67        96.57 o
   3   2   5        317.06        429.46        12.51 o
   4   2   5      10293.25      10065.42       173.52 o
   5   2   5       3055.78       3553.59        49.26 o
   6   2   5        116.01        168.44         9.77 o
   7   2   5       6407.55       7086.26       154.30 o
   8   2   5       2541.96       2089.60        46.68 o
   9   2   5         54.10         34.74         6.33 o
  10   2   5        504.81        748.93        21.03 o
  11   2   5       3111.80       3074.66        88.40 o
  12   2   5        758.08        830.87        23.30 o
  13   2   5        156.75        187.37        10.99 o
  14   2   5       3214.23       3470.27       121.06 o
  15   2   5        230.66        268.52        19.79 o
 -13   3   5          0.06         -7.75         7.75 o
 -12   3   5       1343.80       1265.90        46.15 o
 -11   3   5         55.79         88.45         5.45 o
 -10   3   5        541.55        481.74        11.64 o
  -9   3   5       5236.47       4985.36       194.71 o
  -8   3   5       2049.98       2004.29        36.53 o
  -7   3   5        919.43        874.18        17.64 o
  -6   3   5       2564.19       2502.94        77.62 o
  -5   3   5       1429.62       1667.87        28.96 o
  -4   3   5      10615.29       9929.20       176.48 o
  -3   3   5       1679.84       1623.31        27.53 o
  -2   3   5          0.13         54.21         3.42 o
  -1   3   5      13707.15      13933.72       320.11 o
   0   3   5          0.04         65.79         3.91 o
   1   3   5       1764.94       1888.63        30.74 o
   2   3   5      10335.71      12619.44       224.95 o
   3   3   5       9440.11       7915.31       135.51 o
   4   3   5       1948.80       1939.22        32.07 o
   5   3   5       1006.10       1200.43        17.36 o
   6   3   5       6692.34       6385.24       154.52 o
   7   3   5       5670.89       5443.70       228.91 o
   8   3   5         62.71         75.05        16.03 o
   9   3   5       2993.30       2726.62        60.26 o
  10   3   5         25.89         58.36         6.54 o
  11   3   5       2757.35       2634.96        60.33 o
  12   3   5         79.56         90.05         7.65 o
  13   3   5         64.63        118.47        14.21 o
  14   3   5       3576.70       3177.14       109.62 o
  15   3   5        507.11        507.82        25.90 o
 -13   4   5          0.10         -5.83         9.45 o
 -12   4   5        724.77        661.12        28.83 o
 -11   4   5        955.91        924.67        61.05 o
 -10   4   5         64.15         63.24         5.33 o
  -9   4   5       3568.92       3521.29       135.61 o
  -8   4   5        217.15        162.65         7.11 o
  -7   4   5        145.58        225.78         7.92 o
  -6   4   5       4081.72       4542.09        79.93 o
  -5   4   5        190.96        224.35         9.34 o
  -4   4   5       6577.38       6904.90       133.90 o
  -3   4   5        409.35        515.49        15.90 o
  -2   4   5        421.86        255.40         7.45 o
  -1   4   5       2252.40       2583.03        43.22 o
   0   4   5       4875.01       6034.65       102.09 o
   1   4   5        628.60        542.96        11.16 o
   2   4   5       1543.63       1404.47        23.82 o
   3   4   5        272.19        304.66         7.60 o
   4   4   5       3371.22       3100.13        51.40 o
   5   4   5       3063.49       3672.00        60.43 o
   6   4   5       1883.06       1502.51        25.32 o
   7   4   5          7.18         27.88         4.23 o
   8   4   5         95.34        384.37         9.06 o
   9   4   5       9895.79       8557.72       244.56 o
  10   4   5        753.84        792.11        28.55 o
  11   4   5         31.05         61.47         6.24 o
  12   4   5       3050.61       3060.44       142.67 o
  13   4   5         12.74         43.97        12.09 o
  14   4   5        289.03        261.40        19.36 o
  15   4   5        393.30        408.38        24.13 o
  16   4   5         98.22        163.95        16.32 o
 -13   5   5        323.43        369.19        22.92 o
 -12   5   5         92.54        118.97        13.05 o
 -10   5   5         48.64         72.96         5.92 o
  -9   5   5       1650.26       1504.83        29.79 o
  -8   5   5       1420.55       1464.08        28.76 o
  -7   5   5        405.07        332.01         9.85 o
  -6   5   5       1577.11       1354.42        25.82 o
  -5   5   5        638.21        593.33        14.74 o
  -4   5   5        182.58        132.21         7.29 o
  -3   5   5       2004.68       1610.71        28.92 o
  -2   5   5       1128.93        926.44        17.47 o
  -1   5   5       2039.82       2370.83        40.18 o
   0   5   5        903.61        810.48        16.48 o
   1   5   5       4701.87       4140.94        69.55 o
   2   5   5       4385.31       4245.60        71.01 o
   3   5   5       4596.47       5410.80        90.99 o
   4   5   5       2439.28       1780.49        30.11 o
   5   5   5        734.97        571.12        11.40 o
   6   5   5        341.25        518.01        10.29 o
   7   5   5       2788.33       2698.89        60.59 o
   8   5   5        609.90        580.67        11.68 o
   9   5   5       2037.35       2016.24        34.74 o
  10   5   5       4893.07       4703.93       170.83 o
  11   5   5          0.92         33.00         5.17 o
  12   5   5       3836.41       3739.71       121.05 o
  13   5   5       1211.30       1115.55        43.25 o
  14   5   5        534.19        574.97        28.16 o
  15   5   5       1240.19       1198.20        47.82 o
  16   5   5          0.24         10.23        12.33 o
 -12   6   5          0.05         -8.92        11.83 o
 -11   6   5       2308.32       2069.44        75.11 o
 -10   6   5        236.19        225.53        15.81 o
  -9   6   5         31.21         16.97         5.66 o
  -8   6   5       3267.11       3220.81        60.99 o
  -7   6   5        134.25        132.79         6.80 o
  -6   6   5         28.81         52.65         5.50 o
  -5   6   5        709.57        861.72        18.14 o
  -4   6   5       2463.43       2062.89        46.75 o
  -3   6   5        987.17       1035.16        20.50 o
  -2   6   5         35.94         55.06         4.86 o
  -1   6   5       3356.49       3136.59        53.93 o
   0   6   5         88.27         93.78         8.59 o
   1   6   5       4374.55       3886.50        66.37 o
   2   6   5       3158.43       2956.75        50.14 o
   3   6   5        328.25        317.70         8.14 o
   4   6   5       8567.53       7362.68       127.58 o
   5   6   5       8907.27       9025.57       158.60 o
   6   6   5       1422.63       1468.47        25.00 o
   7   6   5       3028.90       3022.25        51.08 o
   8   6   5       2058.24       2551.19        43.32 o
   9   6   5        248.10        321.76         8.19 o
  10   6   5        910.81        705.11        14.01 o
  11   6   5        245.43        229.03         8.47 o
  12   6   5        594.43        541.97        26.98 o
  13   6   5       1038.61       1090.28        42.45 o
  14   6   5        647.38        517.39        25.39 o
  15   6   5        264.93        269.43        17.77 o
  16   6   5        368.78        409.07        23.92 o
 -11   7   5        262.98        181.82        18.58 o
  -9   7   5         30.62         17.76        10.89 o
  -8   7   5       1119.47       1275.04        52.44 o
  -7   7   5         28.45         49.69        15.55 o
  -6   7   5        249.00        239.16         9.49 o
  -5   7   5       3514.47       3625.05        87.67 o
  -4   7   5       2100.10       2055.39        96.87 o
  -3   7   5        602.90        628.32        14.99 o
  -2   7   5        566.08        470.79        11.61 o
  -1   7   5       1349.78       1310.84        24.85 o
   0   7   5        604.01        501.87        11.94 o
   1   7   5       1598.86       1627.17        29.72 o
   2   7   5       4589.72       4147.08        71.53 o
   3   7   5       1644.61       1805.01        31.86 o
   4   7   5       1728.98       1781.96        31.41 o
   5   7   5       5216.61       4257.53        72.37 o
   6   7   5        733.42        762.19        15.01 o
   7   7   5        655.30        518.94        18.49 o
   8   7   5       4472.70       4389.79        75.09 o
   9   7   5         17.91         35.28         5.21 o
  10   7   5       3098.44       2963.32        88.02 o
  11   7   5       1198.33       1324.77        30.34 o
  12   7   5       1848.42       1755.54        61.87 o
  13   7   5        516.60        530.97        26.29 o
  14   7   5         95.17        192.41        17.22 o
  15   7   5        454.19        438.51        24.93 o
  16   7   5         94.44        147.04        16.47 o
 -10   8   5        409.73        326.23        21.53 o
  -9   8   5         82.53        124.60         7.58 o
  -8   8   5        454.80        599.78        19.08 o
  -7   8   5        557.49        440.85        34.65 o
  -6   8   5        326.04        454.04        12.83 o
  -5   8   5        602.88        565.53        14.49 o
  -4   8   5         84.94        110.34        10.72 o
  -3   8   5       2349.57       2104.76        40.28 o
  -2   8   5        478.27        422.71        12.06 o
  -1   8   5       1616.77       1527.84        29.22 o
   0   8   5       4328.58       4038.91        71.84 o
   1   8   5       1439.49       1470.63        27.63 o
   2   8   5      11791.67      12134.80       225.00 o
   3   8   5      22903.39      23431.13       465.81 o
   4   8   5       3315.64       2884.62        50.45 o
   5   8   5        462.85        605.59        13.96 o
   6   8   5       7473.49       8225.65       145.93 o
   7   8   5         51.92        132.44         7.57 o
   8   8   5       3927.56       3978.86       150.72 o
   9   8   5         55.44         94.49         7.48 o
  10   8   5         47.78         66.49        11.10 o
  11   8   5       1468.54       1512.67        59.59 o
  12   8   5       1661.48       1794.12        62.59 o
  13   8   5          5.97         15.15        11.66 o
  14   8   5         70.04        117.79        15.47 o
  15   8   5       2266.17       2089.47        76.24 o
  16   8   5         41.84         49.91        12.74 o
 -10   9   5         11.60         40.19        12.80 o
  -9   9   5        263.02        248.49        13.23 o
  -8   9   5       1444.58       1429.53        32.21 o
  -7   9   5          0.16         -2.65         7.56 o
  -6   9   5        353.98        309.52        12.19 o
  -5   9   5       2551.05       2672.71        51.68 o
  -4   9   5         99.24         81.68         7.43 o
  -3   9   5       1766.61       1771.10        35.46 o
  -2   9   5       3992.03       3903.94        72.09 o
  -1   9   5         25.41         58.41         6.86 o
   0   9   5       3578.17       3530.06        64.41 o
   1   9   5       3882.35       4109.73        73.85 o
   2   9   5        531.29        578.31        14.42 o
   3   9   5        634.73        590.76        14.21 o
   4   9   5          1.87         83.11         7.26 o
   5   9   5       5188.86       5742.40       102.56 o
   6   9   5       3240.35       3650.11        64.33 o
   7   9   5       4704.60       4506.84        79.51 o
   8   9   5        243.54        284.38        22.17 o
   9   9   5       4909.24       5158.65        91.29 o
  10   9   5       3101.28       3026.37        68.09 o
  11   9   5        272.07        256.17        10.86 o
  12   9   5         37.79         69.02        12.59 o
  13   9   5        969.26        877.10        35.78 o
  14   9   5          0.40         30.23        12.44 o
  15   9   5       1885.55       1707.92        65.85 o
  16   9   5        213.07        253.79        19.59 o
  -9  10   5        132.17        170.18        17.87 o
  -8  10   5        457.91        505.64        18.54 o
  -7  10   5        968.01        908.72        22.84 o
  -6  10   5        616.46        508.92        18.44 o
  -5  10   5        312.58        364.62        18.45 o
  -4  10   5        106.14         95.32         7.45 o
  -3  10   5        621.15        758.75        18.95 o
  -2  10   5       6825.93       6700.45       138.00 o
  -1  10   5        465.28        450.20        13.40 o
   0  10   5        642.28        770.16        18.94 o
   1  10   5       7895.84       7723.44       143.13 o
   2  10   5         68.13         92.10         7.96 o
   3  10   5       1037.91       1146.79        24.22 o
   4  10   5        596.03        632.39        16.62 o
   5  10   5        446.69        357.41        10.53 o
   6  10   5       1547.93       1529.31        28.50 o
   7  10   5         39.94        146.94         8.09 o
   8  10   5         83.02         95.70         8.69 o
   9  10   5       1542.60       1624.23        41.72 o
  10  10   5       4135.23       3592.44        81.65 o
  11  10   5          5.52          7.02         5.62 o
  12  10   5          6.09         31.85         5.95 o
  13  10   5       6331.98       6664.97       223.11 o
  14  10   5        108.21        191.27        18.75 o
  15  10   5          3.18         48.50        13.27 o
  16  10   5       1518.03       1415.69        56.89 o
  -8  11   5        480.12        406.88        17.98 o
  -7  11   5        894.88        977.78        52.91 o
  -6  11   5        140.77        155.49         9.03 o
  -5  11   5        132.73        196.90        11.83 o
  -4  11   5       1700.10       1592.75        48.20 o
  -3  11   5         42.01         82.59         7.80 o
  -2  11   5         52.78         65.02         9.55 o
  -1  11   5        560.79        457.78        14.59 o
   0  11   5        813.13        689.09        33.45 o
   1  11   5         35.09         59.90         7.24 o
   2  11   5       1333.24       1195.44        72.77 o
   3  11   5        263.85        285.44        11.36 o
   4  11   5       3414.54       3538.17        64.59 o
   5  11   5       1928.03       1960.57        62.24 o
   6  11   5       1111.35        931.40        60.73 o
   7  11   5       2389.55       2588.20        47.14 o
   8  11   5         11.70         52.80         4.90 o
   9  11   5        151.08        147.04         9.33 o
  10  11   5        134.55        144.61        13.73 o
  11  11   5       1120.59       1174.96        29.99 o
  12  11   5        396.43        302.54        12.89 o
  13  11   5       1112.30       1072.76        45.05 o
  14  11   5       1043.58       1151.47        44.48 o
  15  11   5        224.00        293.63        21.96 o
  16  11   5       1732.78       1518.43        61.07 o
  -7  12   5        345.03        321.59        20.97 o
  -6  12   5          0.71         19.32         8.26 o
  -5  12   5        247.05        270.97        11.68 o
  -4  12   5        448.45        491.30        22.86 o
  -3  12   5          4.42         38.40         7.16 o
  -2  12   5         19.71         35.18         7.44 o
  -1  12   5        866.71        963.33        40.39 o
   0  12   5         57.38         82.43         8.68 o
   1  12   5       2625.36       2494.75        48.59 o
   2  12   5        444.42        488.77        32.29 o
   3  12   5        932.52        959.39        29.52 o
   4  12   5        556.41        517.70        14.06 o
   5  12   5        977.92        897.40        20.08 o
   6  12   5       1697.82       1663.31        32.61 o
   7  12   5         67.38         56.55         7.01 o
   8  12   5        270.82        323.97        43.37 o
   9  12   5        893.66       1030.27        27.31 o
  10  12   5        512.79        372.82        21.01 o
  11  12   5        595.35        817.08        24.02 o
  12  12   5       3118.92       3327.63        77.62 o
  13  12   5        362.71        360.55        28.41 o
  14  12   5        387.87        377.72        24.85 o
  15  12   5         50.29         88.37        16.02 o
  16  12   5        156.21        173.98        20.28 o
  -5  13   5          3.81         40.79        10.28 o
  -4  13   5          0.34          5.49         7.08 o
  -3  13   5         70.99        111.39         9.62 o
  -2  13   5        102.58        137.17        13.45 o
  -1  13   5        599.38        530.42        15.99 o
   0  13   5       1034.54       1331.41        30.49 o
   1  13   5       1885.12       1790.78        37.88 o
   2  13   5       1511.04       1371.98        29.53 o
   3  13   5        672.46        721.96        19.01 o
   4  13   5         37.42         37.03         7.01 o
   5  13   5        496.54        615.48        15.97 o
   6  13   5       3751.71       3833.93        72.18 o
   7  13   5        745.27        701.34        16.44 o
   8  13   5        247.35        375.97        15.51 o
   9  13   5       1731.25       1660.25        41.37 o
  10  13   5         15.65         44.72         9.37 o
  11  13   5        638.36        585.14        19.86 o
  12  13   5       1271.80       1050.66        31.07 o
  13  13   5        201.69        244.16        13.40 o
  14  13   5        338.07        389.11        26.71 o
  15  13   5        169.21        217.54        19.07 o
  -4  14   5        267.09        183.70        10.73 o
  -3  14   5        166.42        149.56        10.87 o
  -2  14   5        459.13        657.23        25.69 o
  -1  14   5        924.38        727.59        20.48 o
   0  14   5        137.05        177.90        11.16 o
   1  14   5        941.36       1058.18        30.10 o
   2  14   5        566.18        462.04        14.99 o
   3  14   5        517.92        674.91        19.30 o
   4  14   5       1905.47       1863.28        38.36 o
   5  14   5        107.27         92.54         7.98 o
   6  14   5        428.36        601.13        26.81 o
   7  14   5       3075.98       3185.32        76.14 o
   8  14   5          5.92         45.16        12.95 o
   9  14   5       1125.51       1132.24        85.87 o
  10  14   5        630.38        595.93        19.95 o
  11  14   5         76.44        106.93        11.59 o
  12  14   5        951.19       1008.30        39.73 o
  13  14   5          1.24         33.81         8.05 o
  14  14   5        179.62        228.20        21.99 o
  15  14   5        684.50        625.76        31.92 o
  -2  15   5        118.77        155.98        14.36 o
  -1  15   5        707.47        669.08        20.29 o
   0  15   5         22.65         23.29         8.95 o
   1  15   5       1141.84       1365.88        31.74 o
   2  15   5       2482.40       2450.24        51.69 o
   3  15   5         27.66         14.45         7.72 o
   4  15   5       1756.80       1803.99        73.02 o
   5  15   5        756.40        597.23        16.56 o
   6  15   5         48.89         81.04        12.81 o
   7  15   5       1196.93       1098.80        31.36 o
   8  15   5          9.74         -2.63         8.55 o
   9  15   5        385.42        384.12        17.75 o
  10  15   5        948.87        889.91        60.15 o
  11  15   5        667.30        782.33        24.54 o
  12  15   5         15.98         63.79         9.71 o
  13  15   5        115.66        145.93        11.08 o
  14  15   5       1075.63       1172.98        34.52 o
  -1  16   5        695.84        679.75        21.66 o
   0  16   5        106.22         57.68        10.82 o
   1  16   5        134.60        216.28        12.13 o
   2  16   5       1618.73       1674.40        43.98 o
   3  16   5          9.22          8.53         7.20 o
   4  16   5        186.70        243.84        11.65 o
   5  16   5        615.98        492.57        15.45 o
   6  16   5         52.26         67.90        11.26 o
   7  16   5        292.32        351.85        27.27 o
   8  16   5        262.77        231.67        62.39 o
   9  16   5        228.38        261.29        15.84 o
  10  16   5        470.82        463.25        19.10 o
  11  16   5          3.48         33.82         9.44 o
  12  16   5        357.09        369.83        18.03 o
  13  16   5          5.53         16.11         8.80 o
   2  17   5          8.23         31.52         7.74 o
   3  17   5        159.81        106.85        11.91 o
   4  17   5         50.37         81.81         8.64 o
   5  17   5        303.46        330.36        39.95 o
   6  17   5        147.30        287.44        15.26 o
   7  17   5        279.52        282.52        16.73 o
   8  17   5        314.45        263.12        17.79 o
   9  17   5        214.15        312.89        16.52 o
  10  17   5        293.18        308.95        16.30 o
  11  17   5        129.92         89.55        10.76 o
  12  17   5        684.44        673.83        24.07 o
   6  18   5          1.40         23.22        10.41 o
   7  18   5        137.59        166.63        18.88 o
   8  18   5        303.81        289.20        16.83 o
   9  18   5        297.40        431.37        22.64 o
 -10 -15   6        102.56         51.06        10.46 o
  -9 -15   6          9.51         -3.28         8.95 o
  -8 -15   6       1432.28       1300.08        72.54 o
  -7 -15   6         41.42         14.70         8.88 o
  -6 -15   6         21.80         22.07         9.40 o
  -5 -15   6        519.00        483.94        53.37 o
  -4 -15   6         44.44         55.49         9.74 o
  -3 -15   6        464.27        397.38        17.32 o
 -12 -14   6        256.13        296.48        23.58 o
 -11 -14   6        203.96        198.28        22.14 o
 -10 -14   6       1535.87       1445.74        95.24 o
  -9 -14   6         27.12         23.02         9.89 o
  -8 -14   6        824.64        776.76        24.75 o
  -7 -14   6        276.15        259.10        15.20 o
  -6 -14   6         11.71         40.13         9.45 o
  -5 -14   6       1095.21        894.62        31.00 o
  -4 -14   6         61.12         45.42         6.63 o
  -3 -14   6        178.47        210.66        10.60 o
  -2 -14   6        309.93        309.19        21.65 o
  -1 -14   6         16.08         21.79         9.31 o
   0 -14   6         16.54         24.97         7.42 o
 -13 -13   6       1639.98       1483.74        59.00 o
 -12 -13   6       1225.21       1104.95        45.38 o
 -11 -13   6          6.15         18.81         8.09 o
 -10 -13   6       3135.57       3061.67        80.86 o
  -9 -13   6        243.82        238.39        25.14 o
  -8 -13   6          3.83         12.26         8.88 o
  -7 -13   6       2581.65       2406.68        80.10 o
  -6 -13   6        178.60        121.90        11.69 o
  -5 -13   6        119.30        140.55        23.99 o
  -4 -13   6        843.52        824.58        29.03 o
  -3 -13   6        242.52        197.74         9.29 o
  -2 -13   6        183.74        139.87         8.65 o
  -1 -13   6          6.39         15.91         6.92 o
   0 -13   6        344.84        395.87        13.11 o
   1 -13   6        394.77        316.83        16.02 o
   2 -13   6         88.08         94.35        12.13 o
 -14 -12   6        497.29        525.42        28.47 o
 -13 -12   6        148.28        146.83        16.55 o
 -12 -12   6       1621.87       1637.92        61.49 o
 -11 -12   6         31.64         14.29         7.69 o
 -10 -12   6       1336.49       1430.25        38.09 o
  -9 -12   6       1263.29       1175.49        31.88 o
  -8 -12   6       1144.46       1145.49        46.05 o
  -7 -12   6       2455.37       2317.01        61.47 o
  -6 -12   6        101.24         91.09        17.39 o
  -5 -12   6        779.28        809.01        19.45 o
  -4 -12   6       1256.26       1040.67        35.46 o
  -3 -12   6        193.22        242.91        16.33 o
  -2 -12   6        102.25        128.62         8.38 o
  -1 -12   6        312.40        304.21        19.80 o
   0 -12   6       1391.41       1422.20        37.50 o
   1 -12   6        133.52        141.50         9.12 o
   2 -12   6         30.95         53.19         9.84 o
   3 -12   6       1053.01       1102.22        34.99 o
 -15 -11   6        419.88        418.43        23.49 o
 -14 -11   6       1621.29       1703.18        64.30 o
 -13 -11   6         19.01         21.55        13.05 o
 -12 -11   6        997.92        722.78        33.81 o
 -11 -11   6        103.23         88.76        24.74 o
 -10 -11   6        872.49        805.21        25.90 o
  -9 -11   6       1813.15       2049.10        98.43 o
  -8 -11   6         32.39         60.47        17.27 o
  -7 -11   6        639.15        535.36        63.91 o
  -6 -11   6         32.31         29.78         6.07 o
  -5 -11   6       2368.78       1963.38        37.85 o
  -4 -11   6        353.57        431.28        16.99 o
  -3 -11   6         37.06         63.86         6.75 o
  -2 -11   6       4623.07       4375.64        83.32 o
  -1 -11   6         67.26         73.57         7.85 o
   0 -11   6        377.58        446.13        14.01 o
   1 -11   6       1377.01       1347.35        29.88 o
   2 -11   6         20.47         21.76         6.09 o
   3 -11   6        566.57        697.14        24.93 o
   4 -11   6        509.98        552.68        22.32 o
   5 -11   6        142.22        153.20        13.00 o
 -15 -10   6        103.79        111.77        15.24 o
 -14 -10   6       1038.60       1107.68        44.95 o
 -13 -10   6         72.29         54.78        11.68 o
 -12 -10   6          8.64         29.13        12.61 o
 -11 -10   6        266.75        233.18        10.71 o
 -10 -10   6        622.08        641.05        19.20 o
  -9 -10   6         56.94        131.73        10.44 o
  -8 -10   6          7.84         50.17         7.56 o
  -7 -10   6       1483.34       1539.74        38.22 o
  -6 -10   6        143.51         99.59         6.45 o
  -5 -10   6        656.52        740.13        16.99 o
  -4 -10   6       2716.29       2754.87        51.25 o
  -3 -10   6        166.81        122.17         7.40 o
  -2 -10   6        673.61        686.77        17.09 o
  -1 -10   6       1748.19       1840.61        43.64 o
   0 -10   6        869.15        839.88        23.11 o
   1 -10   6       2955.40       2818.22        97.84 o
   2 -10   6          2.03         14.92         6.36 o
   3 -10   6        145.57        135.20        13.56 o
   4 -10   6       2868.07       2808.06       166.51 o
   5 -10   6          0.15          7.52         8.81 o
   6 -10   6          1.80          7.89         8.99 o
 -16  -9   6        348.99        248.15        19.36 o
 -15  -9   6        316.90        312.69        19.11 o
 -14  -9   6        725.78        807.26        34.54 o
 -13  -9   6        242.84        327.97        20.76 o
 -12  -9   6        983.30        886.69        35.46 o
 -11  -9   6         57.11         21.35         7.36 o
 -10  -9   6       1800.11       1813.23        42.76 o
  -9  -9   6       1314.13       1238.14        47.31 o
  -8  -9   6         78.74         49.35         6.71 o
  -7  -9   6       6027.67       6004.48       108.62 o
  -6  -9   6        179.06         86.78        10.63 o
  -5  -9   6       1187.53       1342.81        26.47 o
  -4  -9   6       2636.29       2512.17        46.28 o
  -3  -9   6          6.61         14.36         4.98 o
  -2  -9   6        141.11        115.48         7.04 o
  -1  -9   6       3332.36       3288.08        61.43 o
   0  -9   6         22.71         17.31         5.47 o
   1  -9   6       1662.91       1758.04        34.82 o
   2  -9   6       1025.26        945.52        61.76 o
   3  -9   6         65.54         76.16         6.64 o
   4  -9   6        977.70        927.57        28.64 o
   5  -9   6        131.16         97.39        10.87 o
   6  -9   6         60.77         65.97        10.34 o
   7  -9   6        620.02        598.41        45.94 o
 -16  -8   6        436.66        363.89        20.22 o
 -15  -8   6        101.09        147.45        13.26 o
 -14  -8   6        221.17        196.15        16.14 o
 -13  -8   6         85.00        137.13        14.99 o
 -12  -8   6       1282.99       1514.13        53.87 o
 -11  -8   6        207.30        261.54        10.62 o
 -10  -8   6        464.36        529.97        18.86 o
  -9  -8   6       4552.97       4502.79       100.19 o
  -8  -8   6        351.89        319.01        15.92 o
  -7  -8   6         52.39         96.27         8.47 o
  -6  -8   6       4584.50       4872.39        86.92 o
  -5  -8   6        180.72        288.81         8.62 o
  -4  -8   6       1009.58       1202.32        32.09 o
  -3  -8   6         20.23         24.77         6.29 o
  -2  -8   6        990.05        860.82        18.59 o
  -1  -8   6       4692.85       4417.97        89.85 o
   0  -8   6         84.92         74.88         6.47 o
   1  -8   6       1545.18       1488.33        70.32 o
   2  -8   6         26.63         19.23         4.87 o
   3  -8   6         15.88         34.46         5.20 o
   4  -8   6        289.98        300.10        15.72 o
   5  -8   6        725.32        673.11        36.86 o
   6  -8   6        289.73        354.24        32.64 o
   7  -8   6         11.92         48.04         9.94 o
   8  -8   6          0.30         13.05        26.94 o
 -16  -7   6         46.33         49.33        10.61 o
 -15  -7   6         16.37         69.63        10.33 o
 -14  -7   6       1036.65       1297.15        48.45 o
 -13  -7   6        261.11        278.81        17.89 o
 -12  -7   6       1375.91       1196.53        42.78 o
 -11  -7   6       3734.97       3351.91        75.34 o
 -10  -7   6         10.60         16.97         5.85 o
  -9  -7   6        286.62        339.74        38.20 o
  -8  -7   6       4209.54       4265.07        74.40 o
  -7  -7   6         92.51        109.79         4.93 o
  -6  -7   6       6793.53       6415.74       256.05 o
  -5  -7   6        302.05        259.66         7.88 o
  -4  -7   6         79.10        157.41         5.95 o
  -3  -7   6       3369.05       2840.45        50.28 o
  -2  -7   6         38.87         35.18         4.87 o
  -1  -7   6        135.93        100.69         7.38 o
   0  -7   6       1228.00       1207.44        24.20 o
   1  -7   6        554.02        550.57        17.85 o
   2  -7   6         30.71         66.15        15.30 o
   3  -7   6         10.58          6.16         4.95 o
   4  -7   6       2503.84       2347.40       167.76 o
   5  -7   6        825.64        970.64        28.59 o
   6  -7   6        325.66        342.01        15.77 o
   7  -7   6        991.42       1095.54        31.91 o
   8  -7   6        204.51        144.48        14.93 o
   9  -7   6        488.50        577.00        25.98 o
 -16  -6   6        434.95        387.11        20.68 o
 -15  -6   6          0.08         -8.16         8.16 o
 -14  -6   6       2659.18       2946.19        98.92 o
 -13  -6   6       2494.89       2832.41        94.30 o
 -12  -6   6        139.50        116.97        13.41 o
 -11  -6   6       6846.43       6596.49       212.44 o
 -10  -6   6       1394.05       1209.12       268.42 o
  -9  -6   6          2.46         18.27         4.83 o
  -8  -6   6       5982.91       6293.80       136.27 o
  -7  -6   6         86.87         92.01         4.62 o
  -6  -6   6       7441.81       8407.79       150.41 o
  -5  -6   6       3574.07       3732.60        80.86 o
  -4  -6   6       1493.11       1343.75        24.20 o
  -3  -6   6       1995.15       2338.41        46.36 o
  -2  -6   6        349.86        330.17         9.05 o
  -1  -6   6       4448.44       4353.58       107.71 o
   0  -6   6       2648.68       2652.27        47.89 o
   1  -6   6         63.23         73.97        12.68 o
   2  -6   6       2305.46       1972.51        47.47 o
   3  -6   6        278.30        349.16        15.62 o
   4  -6   6       2594.23       2460.01        46.51 o
   5  -6   6       1024.35       1133.38        31.60 o
   6  -6   6        108.53        171.57        12.60 o
   7  -6   6       1967.75       2010.23       135.54 o
   8  -6   6         57.50         53.81        10.38 o
   9  -6   6        277.93        363.83        17.22 o
  10  -6   6       1018.43       1094.33        34.49 o
 -15  -5   6         65.41         52.75        10.95 o
 -14  -5   6        862.45        861.80        33.67 o
 -13  -5   6       5933.34       6301.23       206.62 o
 -12  -5   6        389.94        444.05        20.76 o
 -11  -5   6       3790.54       3865.11       123.12 o
 -10  -5   6       1936.13       1874.40        41.77 o
  -9  -5   6       1022.36       1078.40        22.51 o
  -8  -5   6       5015.29       5046.79       157.27 o
  -7  -5   6       1337.43       1382.11        24.41 o
  -6  -5   6       6801.02       6873.73       119.81 o
  -5  -5   6       2873.65       2705.93        65.17 o
  -4  -5   6        375.50        266.21         7.00 o
  -3  -5   6        379.21        401.98         9.65 o
  -2  -5   6       3552.97       3711.92        63.79 o
  -1  -5   6       6800.41       6609.52       116.54 o
   0  -5   6         19.13         74.43         5.97 o
   1  -5   6         43.84        101.27         5.67 o
   2  -5   6      10534.32      10482.22       194.13 o
   3  -5   6          6.79         25.73         4.80 o
   4  -5   6        264.11        181.71         7.70 o
   5  -5   6       8361.65       8485.05       199.29 o
   6  -5   6          3.03          6.47        16.85 o
   7  -5   6       1773.37       1866.29        48.33 o
   8  -5   6       1536.18       1553.69        41.48 o
   9  -5   6        302.27        305.22        15.88 o
  10  -5   6       1237.13       1244.88        64.28 o
  11  -5   6          1.32         24.05        10.55 o
 -15  -4   6       1553.75       1444.79        52.75 o
 -14  -4   6         23.59         42.03         8.87 o
 -13  -4   6       3747.81       3978.05       132.22 o
 -12  -4   6        465.66        572.77        25.25 o
 -11  -4   6       1111.36       1204.62        42.49 o
 -10  -4   6       2350.57       2134.76        42.86 o
  -9  -4   6        851.95        978.84        18.66 o
  -8  -4   6       1367.53       1469.73        28.48 o
  -7  -4   6       1214.74       1605.38        33.89 o
  -6  -4   6      11932.04      11229.24       202.64 o
  -5  -4   6       1079.48       1210.45        22.20 o
  -4  -4   6          0.30         36.42         3.64 o
  -3  -4   6       4719.15       4958.16        84.08 o
  -2  -4   6       6730.34       7398.06       141.85 o
  -1  -4   6       2177.65       1831.76        32.20 o
   0  -4   6      11226.37      10280.44       185.47 o
   1  -4   6        559.39        369.89         9.39 o
   2  -4   6       2908.91       2959.34        51.80 o
   3  -4   6        532.19        453.14        11.11 o
   4  -4   6        571.45        780.45        16.49 o
   5  -4   6       9045.77       9294.39       173.54 o
   6  -4   6        293.22        245.21        15.41 o
   7  -4   6         36.66         66.55         9.51 o
   8  -4   6       5144.83       5037.14       119.68 o
   9  -4   6        175.27        195.91        16.99 o
  10  -4   6         68.14         83.31        11.68 o
  11  -4   6        877.84        708.66        25.38 o
  12  -4   6        706.28        717.25        35.88 o
 -15  -3   6       1092.58        839.83        33.59 o
 -14  -3   6         15.54         -5.88         7.70 o
 -13  -3   6       1168.30       1178.76        44.23 o
 -12  -3   6        678.85        828.04        32.18 o
 -11  -3   6       2064.58       2125.39        63.28 o
 -10  -3   6          0.85         18.59         4.14 o
  -9  -3   6       1289.00       1450.71        38.23 o
  -8  -3   6       1706.21       1963.20        43.84 o
  -7  -3   6       2053.60       2483.42        41.69 o
  -6  -3   6        304.04        330.67         7.52 o
  -5  -3   6        463.77        390.44        10.16 o
  -4  -3   6         41.02         28.63         5.50 o
  -3  -3   6       8403.06       7999.29       138.54 o
  -2  -3   6       1098.10        874.27        16.02 o
  -1  -3   6        712.01        785.99        14.73 o
   0  -3   6      13504.76      13156.94       241.82 o
   1  -3   6        768.54        643.48        13.21 o
   2  -3   6        206.72        196.95         8.40 o
   3  -3   6      10359.57      10043.12       190.64 o
   4  -3   6        176.11        197.55        15.15 o
   5  -3   6         63.71         95.26         4.79 o
   6  -3   6       4383.27       4685.99       107.31 o
   7  -3   6         62.94         73.67         9.62 o
   8  -3   6       2275.74       2345.46        56.69 o
   9  -3   6        277.46        292.59        24.32 o
  10  -3   6        582.10        620.38        22.24 o
  11  -3   6       1325.16       1216.68        34.57 o
  12  -3   6        732.61        867.50        60.89 o
 -14  -2   6        143.67         69.65         9.90 o
 -13  -2   6        137.26        184.78        13.81 o
 -12  -2   6        568.63        668.33        27.59 o
 -11  -2   6       1039.59        754.40        19.43 o
 -10  -2   6       1182.36       1109.89        36.57 o
  -9  -2   6         52.37         91.26         9.78 o
  -8  -2   6       5467.97       5293.17       138.87 o
  -7  -2   6        235.20        213.33         6.55 o
  -6  -2   6       3830.23       4249.11        71.30 o
  -5  -2   6      20938.04      18808.12       627.63 o
  -4  -2   6       4676.08       4397.24       163.80 o
  -3  -2   6       1581.04       1514.75        42.53 o
  -2  -2   6       3665.32       3297.09        54.73 o
  -1  -2   6        592.27        499.96        10.17 o
   0  -2   6       1696.85       1406.56        24.48 o
   1  -2   6       2084.62       2100.21        35.75 o
   2  -2   6       1076.61       1168.38        20.62 o
   3  -2   6       6197.52       5473.08        94.14 o
   4  -2   6        444.90        424.68         9.59 o
   5  -2   6       4705.42       4660.05       109.31 o
   6  -2   6       1811.65       1986.66        46.95 o
   7  -2   6          2.36          4.71         7.56 o
   8  -2   6         21.51         34.36         8.64 o
   9  -2   6        492.22        434.81        17.31 o
  10  -2   6        596.57        679.57        21.27 o
  11  -2   6          4.82         16.97        11.46 o
  12  -2   6         82.22         75.58        11.05 o
  13  -2   6       1272.17       1086.56        41.96 o
 -14  -1   6        382.98        316.80        16.34 o
 -13  -1   6       1466.96       1686.67        58.38 o
 -12  -1   6        319.43        446.10        18.33 o
 -11  -1   6        792.28        748.89        22.61 o
 -10  -1   6       2206.88       2067.22       100.87 o
  -9  -1   6         75.59         80.99         8.13 o
  -8  -1   6       4646.60       4731.84       204.38 o
  -7  -1   6        457.34        614.67        11.69 o
  -6  -1   6       3371.56       3681.17        88.16 o
  -5  -1   6       9353.55       8439.88       160.65 o
  -4  -1   6       4367.58       3885.73       191.28 o
  -3  -1   6       1297.74       1128.61        32.11 o
  -2  -1   6       3412.33       3514.11        64.29 o
  -1  -1   6        773.93        634.66        23.84 o
   0  -1   6         97.12        140.65         5.55 o
   1  -1   6       5301.58       5464.38        92.27 o
   2  -1   6        634.50        643.45        12.57 o
   3  -1   6          6.86         16.38         2.77 o
   4  -1   6        197.47        283.71        10.51 o
   5  -1   6        207.70        193.78         9.83 o
   6  -1   6        795.61        863.98        23.26 o
   7  -1   6        428.98        318.39        13.56 o
   8  -1   6       1756.89       1358.83       175.14 o
   9  -1   6         55.19         81.39         9.49 o
  10  -1   6         29.90         56.72        16.87 o
  11  -1   6        533.78        565.64        20.37 o
  12  -1   6        236.23        257.53        12.72 o
  13  -1   6        509.99        491.59        20.20 o
 -13   0   6       1089.04       1096.86        39.44 o
 -12   0   6       3408.42       3487.76        80.34 o
 -11   0   6        289.70        289.22        11.11 o
 -10   0   6       9076.51       8151.93       186.06 o
  -9   0   6       5375.24       5031.08        88.73 o
  -8   0   6        271.45        437.06        11.91 o
  -7   0   6       5566.70       5821.92       150.84 o
  -6   0   6        927.41       1007.69        17.47 o
  -5   0   6         19.21         35.28         4.87 o
  -4   0   6      10168.55      11394.54       251.66 o
  -3   0   6          8.58         28.56         9.35 o
  -2   0   6       4987.24       4091.44        81.75 o
  -1   0   6      26535.55      27837.96       476.97 o
   0   0   6      11668.07      11200.36       198.59 o
   1   0   6       1162.78       1426.56        46.22 o
   2   0   6         38.49        194.74        10.72 o
   3   0   6       7376.17       6117.21       174.63 o
   4   0   6       3845.89       3557.24       124.55 o
   5   0   6       2888.06       2920.55        63.17 o
   6   0   6        855.94        792.60        21.19 o
   7   0   6        901.85        898.58        24.16 o
   8   0   6       4181.65       4378.96        99.90 o
   9   0   6        230.80        297.98        12.95 o
  10   0   6        140.06        201.24        11.51 o
  11   0   6        719.81        750.57        23.09 o
  12   0   6        587.55        688.13        22.16 o
  13   0   6         97.25         62.89         8.99 o
  14   0   6       1393.73       1203.84        48.33 o
 -13   1   6        102.58        104.18         9.18 o
 -12   1   6       5802.42       5728.15       134.06 o
 -11   1   6       1046.32       1043.33        26.67 o
 -10   1   6       1418.10       1182.43        29.09 o
  -9   1   6       8504.56       8300.14       225.81 o
  -8   1   6        433.17        539.24        15.13 o
  -7   1   6       4733.76       3942.63       791.72 o
  -6   1   6       1953.22       2075.11        92.43 o
  -5   1   6       3063.78       2306.68       116.18 o
  -4   1   6       6971.34       6855.33       146.09 o
  -3   1   6       1315.24       1382.84        30.27 o
  -2   1   6       4890.44       4469.93        72.64 o
  -1   1   6       4695.92       4986.11        70.38 o
   0   1   6       1188.66        766.00        34.25 o
   1   1   6       1419.83       1612.08        38.75 o
   2   1   6      11560.27      13117.55       236.67 o
   3   1   6       7448.83       6915.46       118.28 o
   4   1   6         51.30         67.03         8.59 o
   5   1   6          6.72         38.82         3.34 o
   6   1   6      11829.55      11290.05       256.51 o
   7   1   6         58.32        148.70         9.24 o
   8   1   6       1467.53       1114.68        33.03 o
   9   1   6       5130.14       4758.55       116.54 o
  10   1   6         87.97        114.08         9.62 o
  11   1   6        270.47        309.58        19.43 o
  12   1   6         14.52         30.80         7.93 o
  13   1   6        656.50        648.62        20.98 o
  14   1   6        682.69        725.21        34.88 o
 -12   2   6       1979.01       1948.83        47.26 o
 -11   2   6       3182.87       3087.31        71.13 o
 -10   2   6        189.19        219.30         9.70 o
  -9   2   6       5628.60       5652.61       103.12 o
  -8   2   6        951.60        944.83        23.96 o
  -7   2   6        164.33        133.52         5.19 o
  -6   2   6       5248.39       5128.34        90.78 o
  -5   2   6        120.94         58.09         5.66 o
  -4   2   6         17.16          7.51         1.39 o
  -3   2   6       2262.79       2131.80        58.23 o
  -2   2   6       6554.75       6525.35       196.94 o
  -1   2   6        425.73        584.82         9.09 o
   0   2   6         72.38        430.78        14.79 o
   1   2   6      16666.56      15497.03       283.82 o
   2   2   6        797.78       1169.77        21.40 o
   3   2   6       6728.01       6287.91       106.75 o
   4   2   6       6384.59       6404.11        97.62 o
   5   2   6        165.66        192.84         7.44 o
   6   2   6       3636.46       4073.64        87.09 o
   7   2   6        947.48       1238.83        29.55 o
   8   2   6        531.98        530.24        16.32 o
   9   2   6       7673.14       7403.22       168.09 o
  10   2   6        268.58        248.34        11.19 o
  11   2   6          5.70         19.13         7.07 o
  12   2   6       1989.46       1929.71        61.08 o
  13   2   6        283.89        335.80        13.88 o
  14   2   6         10.80         -6.90        12.59 o
  15   2   6        258.18        278.84        21.78 o
 -13   3   6        117.31         83.45        11.58 o
 -12   3   6        234.38        182.31        11.64 o
 -11   3   6       1018.35       1100.67        29.11 o
 -10   3   6        112.83        120.72        11.24 o
  -9   3   6       2082.27       1728.68        57.45 o
  -8   3   6         35.33         50.48         4.70 o
  -7   3   6       2286.81       2287.46        61.05 o
  -6   3   6        339.40        342.68         9.04 o
  -5   3   6        111.25         59.38         8.02 o
  -4   3   6       4146.65       3371.36        57.03 o
  -3   3   6       2165.66       2618.71        43.39 o
  -2   3   6        439.74        306.14        11.66 o
  -1   3   6       9274.45       9179.80       319.04 o
   0   3   6       4141.01       4178.61        68.93 o
   1   3   6      15870.77      15800.12       302.29 o
   2   3   6       3757.77       4079.97        67.61 o
   3   3   6       9751.47      10285.15       181.41 o
   4   3   6      22379.47      21490.34       413.16 o
   5   3   6       2309.78       2131.38        36.48 o
   6   3   6         15.95         34.86         5.39 o
   7   3   6       7995.01       7837.02       171.64 o
   8   3   6         14.43         34.68         7.37 o
   9   3   6        350.40        272.78        10.87 o
  10   3   6       1815.85       1652.90        38.82 o
  11   3   6          6.50         16.59         6.23 o
  12   3   6        719.90        785.74        65.24 o
  13   3   6         14.76         79.94         7.54 o
  14   3   6        187.49        210.38        19.65 o
  15   3   6        486.60        427.08        25.86 o
 -13   4   6        220.18        158.58        13.47 o
 -12   4   6        141.11        159.33        16.06 o
 -11   4   6        283.84        380.52        14.06 o
 -10   4   6          6.98         34.69         6.47 o
  -9   4   6        314.21        261.62        12.04 o
  -8   4   6        406.41        348.17         9.50 o
  -7   4   6        540.72        453.44        12.64 o
  -6   4   6        157.02        116.55         5.79 o
  -5   4   6        160.81        174.29         6.58 o
  -4   4   6       5356.35       5525.22       138.22 o
  -3   4   6        766.38        772.04        19.84 o
  -2   4   6        469.81        551.25        12.19 o
  -1   4   6       7435.28       7899.01       136.67 o
   0   4   6       2030.39       2532.13        42.42 o
   1   4   6       1340.93       1389.12        24.00 o
   2   4   6      16210.88      17092.70       319.00 o
   3   4   6       3204.89       3869.17        64.46 o
   4   4   6       1058.89        962.86        17.43 o
   5   4   6       1435.17       1382.92        27.92 o
   6   4   6         46.83        116.63         6.11 o
   7   4   6       9220.12       9291.06       165.12 o
   8   4   6        173.12        284.71        11.83 o
   9   4   6        373.91        337.13        16.01 o
  10   4   6       1538.36       1682.87        38.81 o
  11   4   6        433.15        384.85        12.95 o
  12   4   6        161.19        205.13        11.06 o
  13   4   6        762.24        934.07        38.12 o
  14   4   6        967.09        913.52        39.90 o
  15   4   6          0.90         -2.23        11.79 o
 -11   5   6        182.78        259.73        18.15 o
 -10   5   6        182.73        160.58         9.86 o
  -9   5   6       2073.58       2082.91        40.53 o
  -8   5   6       1010.62       1103.50        22.52 o
  -7   5   6        301.45        326.97        13.53 o
  -6   5   6        923.29        879.12        27.80 o
  -5   5   6          2.81         40.93         4.85 o
  -4   5   6        991.64        782.52        16.32 o
  -3   5   6       5184.14       4656.06        80.61 o
  -2   5   6        302.07        334.17         9.07 o
  -1   5   6       3287.52       2879.45        59.11 o
   0   5   6       3743.58       4345.83        73.48 o
   1   5   6       1645.78       1807.36        31.32 o
   2   5   6      28656.78      27759.07       555.12 o
   3   5   6       1819.18       2511.10        42.22 o
   4   5   6       2889.07       2959.29        49.61 o
   5   5   6       4371.88       4639.98       100.39 o
   6   5   6        121.35         51.72         3.91 o
   7   5   6        539.61        631.50        12.56 o
   8   5   6        701.82       1044.58        18.85 o
   9   5   6        890.80        635.61        17.59 o
  10   5   6         99.02        138.96        12.09 o
  11   5   6        449.91        499.86        15.09 o
  12   5   6       1560.46       1646.34        39.91 o
  13   5   6        586.52        505.89        26.21 o
  14   5   6        525.11        505.29        27.03 o
  15   5   6        574.38        532.65        28.50 o
  16   5   6        292.13        338.96        22.29 o
 -12   6   6          3.71         11.76         9.68 o
 -11   6   6        823.23        712.53        33.75 o
 -10   6   6        201.09        176.40        10.65 o
  -9   6   6       2567.09       2309.13        86.31 o
  -8   6   6        993.68        829.20        24.45 o
  -7   6   6         32.98         17.93         4.76 o
  -6   6   6       1944.74       2119.05        39.86 o
  -5   6   6       1629.47       1981.16        55.05 o
  -4   6   6        271.66        240.08        11.54 o
  -3   6   6       3103.72       2722.19        48.07 o
  -2   6   6       3782.63       4226.44        73.39 o
  -1   6   6       2890.56       2897.79        50.05 o
   0   6   6        848.72        800.99        15.92 o
   1   6   6       2456.49       3072.56        52.15 o
   2   6   6        124.55        245.20         7.57 o
   3   6   6       1988.00       1681.06        29.29 o
   4   6   6        268.35        263.03         7.62 o
   5   6   6        312.08        265.03         7.02 o
   6   6   6        821.05        842.11        15.50 o
   7   6   6       3196.75       3114.51        69.66 o
   8   6   6        830.43        892.45        16.57 o
   9   6   6        421.71        302.66        16.61 o
  10   6   6       6678.68       6217.98       137.68 o
  11   6   6        460.54        496.12        14.03 o
  12   6   6        217.95        168.10        16.76 o
  13   6   6       1852.27       1717.88        61.70 o
  14   6   6         97.17        156.58        16.48 o
  15   6   6        990.17        890.21        38.62 o
  16   6   6         11.81         33.38        12.96 o
 -10   7   6        294.33        240.95        12.22 o
  -9   7   6        169.70        212.68        11.94 o
  -8   7   6       3890.78       3900.10       137.12 o
  -7   7   6        771.81        947.43        21.51 o
  -6   7   6        434.24        524.69        13.60 o
  -5   7   6       1005.65       1098.11        22.96 o
  -4   7   6         20.45         70.73         7.86 o
  -3   7   6       3958.46       4185.56        75.12 o
  -2   7   6       2270.98       1940.97        35.33 o
  -1   7   6        601.72        804.54        16.52 o
   0   7   6       4128.15       4105.07       113.08 o
   1   7   6       1874.19       2427.87        45.02 o
   2   7   6      12918.30      12105.99       222.60 o
   3   7   6        493.73        627.03        13.41 o
   4   7   6        781.00       1027.20        19.55 o
   5   7   6        867.68        715.54        18.36 o
   6   7   6        378.62        311.79        10.61 o
   7   7   6       3254.26       3144.89        73.89 o
   8   7   6         47.70         49.48         4.00 o
   9   7   6          4.23         43.49         4.30 o
  10   7   6       4015.82       4024.98        98.80 o
  11   7   6        183.58        167.51        16.13 o
  12   7   6         79.89         63.61        11.33 o
  13   7   6       2917.60       3173.29       107.10 o
  14   7   6        505.93        497.70        26.53 o
  15   7   6        161.54        203.05        19.22 o
  16   7   6       1081.11       1111.46        46.08 o
 -10   8   6       1042.17        957.43        43.14 o
  -9   8   6          9.06         18.87         7.25 o
  -8   8   6       2401.82       2301.83        47.42 o
  -7   8   6       1788.52       1913.42        47.76 o
  -6   8   6         32.22         47.62         7.35 o
  -5   8   6       2009.65       1877.82        37.07 o
  -4   8   6        279.28        372.26        11.56 o
  -3   8   6         15.88         36.32         9.12 o
  -2   8   6       2695.71       2512.08        46.40 o
  -1   8   6          0.77         29.38         7.25 o
   0   8   6         97.20        135.49         7.04 o
   1   8   6        100.71        196.45         7.94 o
   2   8   6       3460.34       3224.45        57.52 o
   3   8   6       3547.46       3802.50        66.60 o
   4   8   6       1230.19        931.98        21.48 o
   5   8   6      14304.08      14259.00       267.81 o
   6   8   6        787.28        735.34        18.99 o
   7   8   6        128.72        252.76        14.56 o
   8   8   6       4745.96       5024.09       140.30 o
   9   8   6         19.99         42.09         4.16 o
  10   8   6       2833.49       2422.94        84.14 o
  11   8   6        622.92        496.49        24.91 o
  12   8   6        139.37        147.87        16.17 o
  13   8   6       2340.67       2178.16        75.82 o
  14   8   6         71.22         97.65        15.74 o
  15   8   6          2.42         43.58        14.04 o
  16   8   6       1451.39       1337.21        51.69 o
  -9   9   6        198.16        190.24        12.21 o
  -8   9   6         26.21         76.08         7.68 o
  -7   9   6        445.69        498.81        23.00 o
  -6   9   6         41.61         76.28        11.65 o
  -5   9   6        762.78        876.43        20.55 o
  -4   9   6       1202.25       1186.24        24.82 o
  -3   9   6       3495.51       3388.18        63.66 o
  -2   9   6         54.41        101.31         7.99 o
  -1   9   6        125.72        181.17         9.03 o
   0   9   6       3762.34       3647.81        66.98 o
   1   9   6        259.57        209.57         8.52 o
   2   9   6       1423.09       1361.94        27.15 o
   3   9   6       5147.57       5107.61       326.44 o
   4   9   6        921.64        881.35        18.75 o
   5   9   6       5040.67       4934.49        88.52 o
   6   9   6       5996.16       5599.52        99.08 o
   7   9   6        218.73        210.24         7.66 o
   8   9   6       4113.16       4112.92        72.58 o
   9   9   6         15.65         17.55         5.26 o
  10   9   6        934.87       1101.79        27.92 o
  11   9   6       5229.20       5242.23       117.39 o
  12   9   6        153.25        149.17        16.70 o
  13   9   6          4.32         20.84        13.37 o
  14   9   6        949.11       1043.41        40.60 o
  15   9   6        172.73        148.44        17.11 o
  16   9   6        385.93        372.02        24.56 o
  -8  10   6        543.61        634.64        22.24 o
  -7  10   6         35.64         21.39         7.37 o
  -6  10   6        340.82        275.36        12.67 o
  -5  10   6        826.25        743.47        18.72 o
  -4  10   6          1.94         13.38         7.21 o
  -3  10   6        565.16        620.39        27.98 o
  -2  10   6         26.58         63.15         8.02 o
  -1  10   6        114.18         99.63         7.64 o
   0  10   6       5932.04       6276.55       117.10 o
   1  10   6         61.26        126.56         8.09 o
   2  10   6        274.95        336.88        10.57 o
   3  10   6      11755.17      11882.91       276.72 o
   4  10   6       2387.38       2471.43        45.77 o
   5  10   6        323.29        387.80        11.26 o
   6  10   6       7256.79       8115.13       148.27 o
   7  10   6        258.93        279.14        10.11 o
   8  10   6       2014.95       1800.35        33.41 o
   9  10   6        940.85        976.64        19.74 o
  10  10   6       1003.97       1311.08        32.78 o
  11  10   6       1709.85       1627.74        38.69 o
  12  10   6        470.24        522.03        27.52 o
  13  10   6        371.37        551.81        29.86 o
  14  10   6        617.61        620.92        29.74 o
  15  10   6        281.43        297.25        21.91 o
  16  10   6         79.81         83.72        14.05 o
  -8  11   6        127.53        148.07        18.24 o
  -7  11   6        237.62        213.26        13.30 o
  -6  11   6        230.56        258.32        10.98 o
  -5  11   6        673.31        690.00        23.00 o
  -4  11   6        377.73        364.99        12.35 o
  -3  11   6        311.21        263.14        10.69 o
  -2  11   6       1883.18       1854.45        38.29 o
  -1  11   6        781.59        722.65        17.71 o
   0  11   6        367.99        405.90        15.14 o
   1  11   6       3380.46       3475.72        65.00 o
   2  11   6         82.81        116.34        16.04 o
   3  11   6       1009.38        911.60        37.58 o
   4  11   6        955.24        892.54        19.36 o
   5  11   6          0.20         53.29         6.52 o
   6  11   6       5882.33       5793.87       105.76 o
   7  11   6        733.32        805.84        17.56 o
   8  11   6        346.27        220.41         8.28 o
   9  11   6       2343.90       2628.99        59.77 o
  10  11   6        861.36        727.03        21.25 o
  11  11   6          1.99         61.23         9.56 o
  12  11   6        627.58        651.75        19.64 o
  13  11   6       1554.76       1794.97        66.40 o
  14  11   6         37.35         20.82        13.29 o
  15  11   6         13.69         42.13        14.85 o
  16  11   6       1105.06       1123.56        48.51 o
  -6  12   6        159.88        121.65         8.58 o
  -5  12   6        277.46        340.09        12.84 o
  -4  12   6        486.90        509.17        15.36 o
  -3  12   6         59.79         67.71         7.84 o
  -2  12   6       1696.76       1739.35        37.33 o
  -1  12   6       1983.22       1849.32        38.39 o
   0  12   6          0.41         21.39         8.37 o
   1  12   6       1182.64       1345.74        28.82 o
   2  12   6        562.72        510.12        22.01 o
   3  12   6         51.32         44.34         7.92 o
   4  12   6        567.35        547.15        14.38 o
   5  12   6        423.70        562.43        14.64 o
   6  12   6         41.75         55.31         5.67 o
   7  12   6       1593.96       1389.12        27.56 o
   8  12   6        466.88        555.22        40.24 o
   9  12   6          9.64         31.02         8.05 o
  10  12   6         94.64        142.19        10.55 o
  11  12   6       1029.34        990.57        27.63 o
  12  12   6         70.50         80.91        13.34 o
  13  12   6        991.27       1064.65        44.94 o
  14  12   6       1253.15       1264.52        50.81 o
  15  12   6        500.36        431.48        24.94 o
  -5  13   6          8.37         42.96         7.30 o
  -4  13   6        875.96        827.16        22.01 o
  -3  13   6        212.97        153.00         9.25 o
  -2  13   6        223.24        293.01        12.55 o
  -1  13   6        952.37        903.43        22.80 o
   0  13   6         18.12         25.01        13.68 o
   1  13   6        891.38        945.98        23.44 o
   2  13   6        774.65        709.44        24.81 o
   3  13   6        408.26        452.30        14.13 o
   4  13   6        897.49       1017.83        22.71 o
   5  13   6         21.67         52.13         7.17 o
   6  13   6        481.95        466.00        13.56 o
   7  13   6          0.70         21.92         5.00 o
   8  13   6        716.76        757.79        23.85 o
   9  13   6        707.12        681.24        22.96 o
  10  13   6         42.70        120.67        45.93 o
  11  13   6       2046.46       2564.15        62.04 o
  12  13   6        588.22        605.43        20.05 o
  13  13   6         29.63         56.25        16.03 o
  14  13   6       1051.67       1068.34        45.58 o
  15  13   6        209.96        237.09        18.75 o
  -4  14   6        253.24        216.26        17.17 o
  -3  14   6        689.65        517.09        16.60 o
  -2  14   6         69.76        104.01         9.93 o
  -1  14   6       1264.48       1292.98        54.88 o
   0  14   6         23.31         17.10         7.59 o
   1  14   6        128.98        131.22        12.41 o
   2  14   6       1447.18       1403.20        31.36 o
   3  14   6         36.59         91.82         8.28 o
   4  14   6        299.73        291.73        11.72 o
   5  14   6        548.99        444.31        13.78 o
   6  14   6        914.98       1130.19        43.96 o
   7  14   6        322.18        354.01        15.88 o
   8  14   6         12.12         67.07         9.92 o
   9  14   6       2282.02       2337.87        57.46 o
  10  14   6         55.23         75.99        11.15 o
  11  14   6        406.35        456.67        17.62 o
  12  14   6       2334.25       2174.00        62.62 o
  13  14   6          0.20         23.04        14.76 o
  14  14   6        468.01        527.81        30.77 o
  15  14   6        203.19        275.93        21.13 o
  -2  15   6         46.75        133.04        11.45 o
  -1  15   6        163.23        220.55        12.18 o
   0  15   6        504.82        405.28        16.73 o
   1  15   6        984.01       1207.05        29.57 o
   2  15   6         32.96         21.57         8.31 o
   3  15   6          0.02         24.56        11.21 o
   4  15   6        525.62        463.68        15.46 o
   5  15   6         92.72         94.56         8.02 o
   6  15   6       1491.78       1982.11        47.01 o
   7  15   6       2744.87       2698.90       165.83 o
   8  15   6        222.75        192.09        33.16 o
   9  15   6       1285.72       1528.31        41.95 o
  10  15   6        295.39        209.14        13.51 o
  11  15   6         18.58         68.28        10.62 o
  12  15   6       1913.00       1829.74        47.55 o
  13  15   6         64.95        147.06        10.59 o
  14  15   6         10.40         38.53        17.61 o
   0  16   6          0.17         -1.47         7.83 o
   1  16   6        100.80        170.57        14.62 o
   2  16   6         51.66         54.35         8.96 o
   3  16   6         95.12        144.21        11.32 o
   4  16   6       1247.13       1358.71        53.13 o
   5  16   6         84.93         67.99         9.79 o
   6  16   6         33.30         50.18        11.69 o
   7  16   6       1885.10       2056.52        68.10 o
   8  16   6        359.51        314.35        40.67 o
   9  16   6        333.35        409.80        28.88 o
  10  16   6       1194.48       1155.57        33.98 o
  11  16   6          1.99         14.86         9.90 o
  12  16   6        522.62        724.62        25.23 o
  13  16   6        131.08        124.42        31.08 o
   2  17   6        846.03        867.52        27.49 o
   3  17   6        203.58        172.02        11.16 o
   4  17   6          0.52         25.92         9.46 o
   5  17   6        716.19        588.81        53.48 o
   6  17   6        284.97        279.60        20.21 o
   7  17   6        181.03        223.78        23.61 o
   8  17   6        248.17        203.73        17.26 o
   9  17   6          0.92         14.54         9.80 o
  10  17   6       1580.50       1520.96        43.24 o
  11  17   6         17.62         15.52         9.05 o
   6  18   6         21.36          1.13        18.23 o
   7  18   6          6.20         43.42        11.75 o
   8  18   6        579.66        565.40        36.41 o
  -8 -15   7         19.51         36.53         9.50 o
  -7 -15   7        571.36        543.27        34.77 o
  -6 -15   7        257.43        182.63        13.06 o
 -11 -14   7        453.34        441.89        27.27 o
 -10 -14   7         27.48        101.45        60.15 o
  -9 -14   7         86.73        107.96        19.61 o
  -8 -14   7        525.40        491.31        53.71 o
  -7 -14   7         10.33         35.45        10.10 o
  -6 -14   7        131.88        133.69        19.18 o
  -5 -14   7        554.71        536.54        20.83 o
  -4 -14   7         93.90        121.48        11.46 o
  -3 -14   7        558.19        568.61        17.19 o
  -2 -14   7        598.18        596.09        17.42 o
 -13 -13   7        586.83        562.94        30.55 o
 -12 -13   7        136.70         88.70        14.55 o
 -11 -13   7        213.61        261.61        18.28 o
 -10 -13   7       1498.89       1472.75        91.43 o
  -9 -13   7        202.22        216.93        35.97 o
  -8 -13   7        369.11        383.72        16.56 o
  -7 -13   7       1217.33       1240.73        56.14 o
  -6 -13   7          0.80         12.75         8.58 o
  -5 -13   7        992.44       1115.95        32.67 o
  -4 -13   7        356.36        365.34        12.30 o
  -3 -13   7         17.84         30.03         6.72 o
  -2 -13   7       1519.66       1432.26        32.36 o
  -1 -13   7         11.83          8.73         6.17 o
   0 -13   7         15.56         35.94         6.81 o
   1 -13   7        455.61        431.39        19.61 o
 -14 -12   7       1141.86       1196.63        51.21 o
 -13 -12   7       1094.79       1229.70        50.61 o
 -12 -12   7        312.01        294.70        19.76 o
 -11 -12   7        160.59        198.37        18.49 o
 -10 -12   7       3859.71       3735.39        90.13 o
  -9 -12   7        151.44        114.07         9.78 o
  -8 -12   7        206.73        169.44        11.37 o
  -7 -12   7       2787.55       2453.09        59.92 o
  -6 -12   7        290.14        304.62        24.33 o
  -5 -12   7       1939.29       1735.83        65.78 o
  -4 -12   7       1911.01       1630.20        40.42 o
  -3 -12   7         49.33         80.75         7.10 o
  -2 -12   7        759.96        800.14        22.17 o
  -1 -12   7        786.63        711.81        18.47 o
   0 -12   7         49.28         35.01         6.88 o
   1 -12   7        426.68        438.78        18.70 o
   2 -12   7          3.14         18.72        10.18 o
 -14 -11   7          1.36          6.24        11.66 o
 -13 -11   7        120.30        142.57        14.95 o
 -12 -11   7       2869.14       2746.30        96.12 o
 -11 -11   7          0.14         20.06        12.91 o
 -10 -11   7       1795.20       1850.02       147.51 o
  -9 -11   7       3276.88       2923.43       151.97 o
  -8 -11   7          1.14          1.11         9.39 o
  -7 -11   7       4843.28       5075.88       118.59 o
  -6 -11   7        927.44        998.30        33.77 o
  -5 -11   7         44.64         93.49         6.52 o
  -4 -11   7       1571.63       1555.19        32.11 o
  -3 -11   7         44.24         50.61         8.29 o
  -2 -11   7          2.15          4.74         5.95 o
  -1 -11   7       1402.03       1177.61        26.58 o
   0 -11   7        375.60        408.48        13.00 o
   1 -11   7          4.87          8.44         5.70 o
   2 -11   7        453.44        410.85        18.98 o
   3 -11   7        940.22        977.99        31.18 o
   4 -11   7          2.67         31.93        13.10 o
 -15 -10   7        198.45        243.02        19.69 o
 -14 -10   7       2446.70       2473.33        88.08 o
 -13 -10   7        162.14        121.22        15.24 o
 -12 -10   7       2031.29       1993.01        71.42 o
 -11 -10   7         68.69         41.38        12.03 o
 -10 -10   7        227.19        205.59        10.62 o
  -9 -10   7       7510.42       7386.92       354.39 o
  -8 -10   7         92.96         75.21         8.08 o
  -7 -10   7        589.45        520.63        17.73 o
  -6 -10   7       5930.42       5544.00       102.72 o
  -5 -10   7          6.57          5.64         5.13 o
  -4 -10   7         31.84         42.12         6.22 o
  -3 -10   7         76.81         59.05         5.92 o
  -2 -10   7        800.44        868.63        20.03 o
  -1 -10   7       1907.34       1828.29        37.57 o
   0 -10   7        300.16        331.74        13.66 o
   1 -10   7       1470.80       1428.47        30.37 o
   2 -10   7        193.15        153.03        12.09 o
   3 -10   7        623.95        733.50        25.07 o
   4 -10   7        286.67        312.79        15.64 o
   5 -10   7         38.13         17.51         9.77 o
 -15  -9   7         18.37         23.92        11.98 o
 -14  -9   7       4136.38       4427.19       150.70 o
 -13  -9   7         47.74         90.10        14.05 o
 -12  -9   7        700.01        695.32        32.08 o
 -11  -9   7       1645.48       1524.20        54.28 o
 -10  -9   7        153.40        167.75        21.44 o
  -9  -9   7       1250.42       1437.57        75.26 o
  -8  -9   7       1982.90       1985.99        80.00 o
  -7  -9   7        198.53        256.89        10.64 o
  -6  -9   7       4046.93       4345.40        79.01 o
  -5  -9   7        159.83         82.34         5.94 o
  -4  -9   7          5.29         19.80         4.74 o
  -3  -9   7       3273.80       3192.73        59.03 o
  -2  -9   7       1645.86       1716.72        33.53 o
  -1  -9   7        229.95        238.04         9.79 o
   0  -9   7        133.36         88.68         7.16 o
   1  -9   7       1252.81       1238.22        38.50 o
   2  -9   7        105.69        101.05         7.42 o
   3  -9   7        630.88        775.65        36.54 o
   4  -9   7       2469.56       2639.17        67.13 o
   5  -9   7          6.41         48.57        14.54 o
   6  -9   7        508.51        543.16        20.49 o
   7  -9   7        558.04        559.40        21.90 o
 -15  -8   7         70.35         62.36        13.17 o
 -14  -8   7       2507.84       2673.64        93.40 o
 -13  -8   7       1018.06       1118.26        42.66 o
 -12  -8   7        133.33         70.39        13.75 o
 -11  -8   7       1410.81       1469.55        53.27 o
 -10  -8   7         11.51         40.43         5.49 o
  -9  -8   7       2249.41       2290.31        99.42 o
  -8  -8   7        766.26        676.12        19.13 o
  -7  -8   7        512.10        662.27        23.16 o
  -6  -8   7        195.44        193.20         7.11 o
  -5  -8   7       1010.09        922.41        18.77 o
  -4  -8   7       1323.19       1360.71        26.39 o
  -3  -8   7        336.60        367.18        10.57 o
  -2  -8   7          3.02          2.98         5.10 o
  -1  -8   7       2210.15       2227.90        49.56 o
   0  -8   7          4.56         29.56         5.79 o
   1  -8   7        984.03       1038.79        22.21 o
   2  -8   7       1320.40       1322.53        27.94 o
   3  -8   7        202.87        287.16        14.29 o
   4  -8   7       2152.75       1959.86        50.15 o
   5  -8   7       1461.39       1458.22        40.91 o
   6  -8   7         15.61         49.80        22.56 o
   7  -8   7        841.21        836.48        27.71 o
   8  -8   7        102.14        104.75        10.86 o
 -16  -7   7       1481.20       1387.28        52.06 o
 -15  -7   7          1.46         -8.99         8.99 o
 -14  -7   7          2.35         18.65        10.07 o
 -13  -7   7       1681.10       1865.93        65.61 o
 -12  -7   7          8.89         31.00        11.38 o
 -11  -7   7        479.65        505.45        23.78 o
 -10  -7   7        216.48        215.92        15.56 o
  -9  -7   7       1777.12       1876.87        43.36 o
  -8  -7   7       2161.92       2514.29        44.90 o
  -7  -7   7        701.06        485.17        11.23 o
  -6  -7   7       3539.92       3332.06       102.29 o
  -5  -7   7        545.85        844.58        17.36 o
  -4  -7   7       1418.96       1347.82        25.41 o
  -3  -7   7       4138.22       4014.80        71.76 o
  -2  -7   7        288.49        207.46         8.28 o
  -1  -7   7       3389.72       3422.23        64.68 o
   0  -7   7       2464.38       2185.68        42.58 o
   1  -7   7        171.49        168.10         9.22 o
   2  -7   7       1045.43        983.38        20.96 o
   3  -7   7          1.96          6.30         5.34 o
   4  -7   7         92.42        142.63        21.26 o
   5  -7   7       1176.72       1132.00        48.89 o
   6  -7   7          0.14         22.04         9.26 o
   7  -7   7        687.32        752.84        25.67 o
   8  -7   7        126.68        125.83        18.84 o
   9  -7   7        265.87        349.50        32.96 o
 -16  -6   7        450.04        395.55        23.40 o
 -15  -6   7         53.51         29.85         9.86 o
 -14  -6   7        934.88       1012.96        38.70 o
 -13  -6   7        584.92        682.89        31.56 o
 -12  -6   7        150.98        143.07        14.93 o
 -11  -6   7       1568.60       1718.84        58.95 o
 -10  -6   7        794.28        826.37        32.91 o
  -9  -6   7       1264.70       1276.07        55.61 o
  -8  -6   7        670.03        741.34        15.06 o
  -7  -6   7        660.05        553.39        35.24 o
  -6  -6   7       4050.50       4355.08       100.67 o
  -5  -6   7        377.86        410.19         9.85 o
  -4  -6   7       4405.72       4825.25        84.55 o
  -3  -6   7       4175.30       4015.85        72.21 o
  -2  -6   7        825.77        821.75        17.06 o
  -1  -6   7       5374.38       5432.44       100.74 o
   0  -6   7       9660.51       9436.13       175.06 o
   1  -6   7        289.31        283.48         9.21 o
   2  -6   7       2690.17       2495.45        46.78 o
   3  -6   7        416.48        345.32        18.41 o
   4  -6   7         16.45         20.86         9.05 o
   5  -6   7       3454.05       3376.95       120.94 o
   6  -6   7         10.24         21.07        13.87 o
   7  -6   7        211.29        179.16        21.92 o
   8  -6   7          2.78         13.30         9.13 o
   9  -6   7        452.53        547.97        44.77 o
 -16  -5   7        334.60        255.22        17.64 o
 -15  -5   7         97.62         87.49        11.52 o
 -14  -5   7        186.96        293.48        17.42 o
 -13  -5   7        211.51        199.20        15.49 o
 -12  -5   7         38.75         87.42        12.34 o
 -11  -5   7       4931.76       4287.22       138.22 o
 -10  -5   7        179.84        127.97        13.37 o
  -9  -5   7        104.89        113.64         4.59 o
  -8  -5   7       8602.79       8700.42       156.77 o
  -7  -5   7        209.78        180.35         8.51 o
  -6  -5   7       4745.41       4260.36        74.26 o
  -5  -5   7      15965.65      15228.63       288.08 o
  -4  -5   7        136.58        183.93         6.37 o
  -3  -5   7       1228.49        920.06        18.16 o
  -2  -5   7       6063.96       5740.66       100.63 o
  -1  -5   7        783.80        639.24        14.02 o
   0  -5   7       3082.14       3217.68        57.14 o
   1  -5   7         89.29         94.89         5.66 o
   2  -5   7        310.82        433.12        11.95 o
   3  -5   7       4395.87       4435.88        80.43 o
   4  -5   7       3519.31       3831.48        70.29 o
   5  -5   7        149.07        158.08        11.96 o
   6  -5   7       1179.28       1263.96        34.14 o
   7  -5   7       2133.54       2331.52        58.82 o
   8  -5   7         44.77         53.24        10.57 o
   9  -5   7         69.99        134.83        12.43 o
  10  -5   7        457.17        501.39        20.37 o
 -15  -4   7        103.92        124.30        14.25 o
 -14  -4   7        171.47        233.48        16.17 o
 -13  -4   7       3587.21       4043.56       134.82 o
 -12  -4   7         62.84         69.44        10.69 o
 -11  -4   7        662.36        519.14        24.44 o
 -10  -4   7       4350.12       4458.15       174.58 o
  -9  -4   7        454.61        591.61        20.13 o
  -8  -4   7       1384.12       1662.38        36.04 o
  -7  -4   7        283.61        319.92        19.40 o
  -6  -4   7       3049.57       3107.02        65.83 o
  -5  -4   7      18744.80      20685.25       470.09 o
  -4  -4   7        380.28        368.61         8.56 o
  -3  -4   7         19.94         41.06         4.41 o
  -2  -4   7       8955.11       9475.99       169.99 o
  -1  -4   7        588.22        636.93        13.21 o
   0  -4   7         14.31         75.97         6.39 o
   1  -4   7       5830.38       5952.23       105.08 o
   2  -4   7       2788.77       2453.30        43.75 o
   3  -4   7        402.25        527.59        12.73 o
   4  -4   7        102.27        174.54         8.16 o
   5  -4   7       3489.16       3472.95       109.22 o
   6  -4   7        558.09        459.17        24.38 o
   7  -4   7       2672.73       2719.66        66.54 o
   8  -4   7        817.03        787.62        25.35 o
   9  -4   7        103.57        126.70        10.66 o
  10  -4   7       2721.27       2772.01       139.30 o
  11  -4   7        125.65        170.53        13.03 o
 -15  -3   7        436.21        340.88        20.63 o
 -14  -3   7        283.28        274.04        18.27 o
 -13  -3   7       3083.74       3071.77       103.18 o
 -12  -3   7        943.57        993.71        38.32 o
 -11  -3   7        941.21        817.29        31.98 o
 -10  -3   7       4569.53       4310.87        94.84 o
  -9  -3   7         73.46        168.40        10.18 o
  -8  -3   7        334.42        284.15        14.95 o
  -7  -3   7      11654.46      12265.39       225.96 o
  -6  -3   7        250.12        250.99         8.85 o
  -5  -3   7         91.03        118.88         4.86 o
  -4  -3   7       6582.33       6542.95       113.20 o
  -3  -3   7       2043.65       2271.56        38.55 o
  -2  -3   7       4059.44       4582.60        78.07 o
  -1  -3   7       1306.04        939.22        22.66 o
   0  -3   7       3149.64       2650.46        45.45 o
   1  -3   7       2446.34       2621.02        45.33 o
   2  -3   7       4007.71       3738.05       145.92 o
   3  -3   7        325.64        394.13        14.09 o
   4  -3   7        362.80        342.46        15.89 o
   5  -3   7       3906.24       4094.98        93.58 o
   6  -3   7          0.71         28.90         8.32 o
   7  -3   7        390.08        467.30        17.61 o
   8  -3   7       4754.74       5081.51       120.74 o
   9  -3   7          1.99         18.79        20.88 o
  10  -3   7        684.89        760.62        24.90 o
  11  -3   7        848.87        769.57        51.23 o
  12  -3   7          4.22         19.95        10.16 o
 -14  -2   7        332.87        378.05        20.07 o
 -13  -2   7        446.80        569.17        26.73 o
 -12  -2   7       1925.95       2219.08        75.68 o
 -11  -2   7         91.10        126.20         6.47 o
 -10  -2   7       2118.01       2146.12        51.32 o
  -9  -2   7        816.46        831.52        47.00 o
  -8  -2   7        219.00        200.24         9.73 o
  -7  -2   7       2684.78       2835.27        69.15 o
  -6  -2   7         14.58         38.06         7.95 o
  -5  -2   7        752.28        675.44        25.64 o
  -4  -2   7       1387.23       1384.66        23.85 o
  -3  -2   7       4266.78       4241.49        71.19 o
  -2  -2   7         17.60         26.99         3.69 o
  -1  -2   7       1175.88       1369.43        27.65 o
   0  -2   7      13236.88      12684.95       232.27 o
   1  -2   7       3429.90       3123.03        52.89 o
   2  -2   7        249.30         94.90         4.84 o
   3  -2   7        365.60        267.06         7.59 o
   4  -2   7        945.91        957.61        18.78 o
   5  -2   7       3840.32       3636.64       127.42 o
   6  -2   7       2850.56       2652.94        62.17 o
   7  -2   7        289.76        435.43        17.04 o
   8  -2   7       4105.02       3858.93        91.19 o
   9  -2   7        769.93        694.73        23.00 o
  10  -2   7         94.30         91.88         9.98 o
  11  -2   7       1082.42       1061.21        30.87 o
  12  -2   7         19.73         20.70         8.75 o
 -14  -1   7          1.14         14.46         7.47 o
 -13  -1   7         55.12         60.26        10.09 o
 -12  -1   7       3444.10       3335.99       110.05 o
 -11  -1   7         59.29         56.17         5.68 o
 -10  -1   7        410.04        399.56        13.05 o
  -9  -1   7       3064.60       3105.89        94.40 o
  -8  -1   7        119.66        136.63         7.01 o
  -7  -1   7        132.48        226.09        12.17 o
  -6  -1   7        141.09        265.48        10.24 o
  -5  -1   7       2680.83       2359.75        50.29 o
  -4  -1   7       3096.65       3554.73        74.27 o
  -3  -1   7       1227.38        969.72        43.18 o
  -2  -1   7      12391.01      11704.75       182.05 o
  -1  -1   7       2004.00       2130.43        35.54 o
   0  -1   7       3189.35       3436.80        57.42 o
   1  -1   7       1229.14       1117.97        19.85 o
   2  -1   7        823.21        950.08        32.20 o
   3  -1   7       6132.36       5566.39       160.27 o
   4  -1   7       3593.14       3381.76        86.29 o
   5  -1   7        201.85        203.28        11.53 o
   6  -1   7       2731.81       2772.45        62.74 o
   7  -1   7        734.64        904.70        24.50 o
   8  -1   7        667.84        659.87        20.98 o
   9  -1   7       1000.69       1049.28        28.94 o
  10  -1   7          0.34         14.66         8.34 o
  11  -1   7         48.63         33.55         9.72 o
  12  -1   7         71.71         95.14        14.68 o
  13  -1   7        814.19        888.71        47.76 o
 -14   0   7        605.53        466.38        22.59 o
 -13   0   7        600.75        608.05        27.01 o
 -12   0   7        182.82        195.92         9.78 o
 -11   0   7        760.98       1019.79        28.47 o
 -10   0   7       1259.41       1275.38        31.17 o
  -9   0   7        269.19        156.37        13.04 o
  -8   0   7        520.01        507.80        33.48 o
  -7   0   7       2620.27       2366.54       134.48 o
  -6   0   7       7080.75       7841.04       171.22 o
  -5   0   7       3406.40       2850.78        97.12 o
  -4   0   7       5238.91       4139.91        87.57 o
  -3   0   7        449.53        560.84        16.02 o
  -2   0   7       7187.01       7670.05       113.22 o
  -1   0   7       1959.29       2274.96        37.64 o
   0   0   7        225.80        263.97         6.94 o
   1   0   7      19790.13      19471.03       371.73 o
   2   0   7        228.24        249.12         6.68 o
   3   0   7       4692.28       4353.03        73.70 o
   4   0   7       6079.29       4791.28       202.60 o
   5   0   7        309.16        302.24        21.31 o
   6   0   7       3326.04       3075.99        68.43 o
   7   0   7       1730.78       1770.04        42.11 o
   8   0   7         24.81         14.66        16.59 o
   9   0   7        953.69        892.97        25.63 o
  10   0   7        163.54        149.92        15.30 o
  11   0   7       1088.51       1160.67        32.82 o
  12   0   7        211.32        268.93        13.20 o
  13   0   7        184.50        219.25        12.48 o
 -13   1   7          0.37         -1.93         7.36 o
 -12   1   7        735.27        669.96        29.24 o
 -11   1   7       1140.29       1354.96        33.87 o
 -10   1   7       1743.04       1369.14        33.45 o
  -9   1   7         59.45         38.70         7.84 o
  -8   1   7       1486.42       1809.88        41.19 o
  -7   1   7       6182.65       5909.39       288.12 o
  -6   1   7        681.25        859.17        54.57 o
  -5   1   7         58.97         48.05         7.58 o
  -4   1   7      14791.32      14910.23       341.21 o
  -3   1   7        621.05        661.86        16.81 o
  -2   1   7       6044.78       5189.39       126.01 o
  -1   1   7       8429.31       9768.48       147.34 o
   0   1   7       4964.66       5244.04        88.37 o
   1   1   7      19513.24      19782.39       377.95 o
   2   1   7       1104.92       1255.95        27.09 o
   3   1   7        505.99        562.33        14.92 o
   4   1   7       3274.49       3548.60        75.36 o
   5   1   7        109.33        186.67         6.07 o
   6   1   7       1739.46       1851.59        42.66 o
   7   1   7       2604.31       3151.76        70.91 o
   8   1   7       1852.68       1657.12        40.48 o
   9   1   7         61.35        102.14         8.56 o
  10   1   7        269.90        282.27        12.82 o
  11   1   7       3731.77       3900.28        92.68 o
  12   1   7         48.52         64.43        13.91 o
  13   1   7         13.80         27.47        14.42 o
  14   1   7       1340.70       1240.83        35.94 o
 -13   2   7         11.60         23.68         9.26 o
 -12   2   7        916.99       1016.80        27.34 o
 -11   2   7        183.04         77.24         7.79 o
 -10   2   7        243.38        249.71        10.91 o
  -9   2   7       1447.15       1281.73        39.04 o
  -8   2   7        121.44         85.10        12.20 o
  -7   2   7         48.64         54.48         4.02 o
  -6   2   7       4945.13       4933.21       231.48 o
  -5   2   7          0.76         27.59         2.81 o
  -4   2   7       6620.60       6554.71       140.91 o
  -3   2   7       6858.34       7209.51       154.75 o
  -2   2   7        494.18        856.05        18.35 o
  -1   2   7       9229.50       8845.95       132.37 o
   0   2   7         84.01        137.89         4.92 o
   1   2   7        463.79        461.59         9.87 o
   2   2   7      13861.93      15227.87       280.40 o
   3   2   7        216.48        106.53         4.93 o
   4   2   7         89.98        241.39         9.35 o
   5   2   7       2376.33       2319.28        89.96 o
   6   2   7       1714.16       1453.79        84.67 o
   7   2   7        771.01        835.94        22.46 o
   8   2   7          0.14         99.85        24.96 o
   9   2   7       2944.90       2980.92        69.07 o
  10   2   7         21.74         17.08         7.52 o
  11   2   7       3103.11       3131.20        73.74 o
  12   2   7       1612.73       1724.30        43.49 o
  13   2   7        160.74        156.09        12.59 o
  14   2   7       2599.55       2829.93       102.97 o
 -13   3   7          0.42         29.55         9.10 o
 -12   3   7       1003.30        859.29        30.59 o
 -11   3   7       1047.42        881.26        24.62 o
 -10   3   7         38.14         18.50         5.98 o
  -9   3   7       2420.65       2267.39        75.46 o
  -8   3   7       1187.80       1153.99        26.96 o
  -7   3   7        299.50        353.66        23.35 o
  -6   3   7       6639.38       6892.93       336.44 o
  -5   3   7        285.49        380.76        13.26 o
  -4   3   7       1814.14       1819.47        31.26 o
  -3   3   7       6946.62       6820.50       117.49 o
  -2   3   7        659.36        547.20        22.59 o
  -1   3   7        519.11        777.48        26.35 o
   0   3   7        143.72        549.60        17.70 o
   1   3   7       2248.89       1804.26        40.17 o
   2   3   7      12170.71      13510.68       245.47 o
   3   3   7       1220.72       1802.68        30.86 o
   4   3   7       1419.75       1632.74        28.42 o
   5   3   7        148.01        115.53         4.31 o
   6   3   7       3779.43       3792.25        64.07 o
   7   3   7        234.01        364.23        12.80 o
   8   3   7        656.62        833.79        21.44 o
   9   3   7       4462.60       3791.86        84.65 o
  10   3   7        413.43        347.19        13.21 o
  11   3   7        382.59        307.12        16.64 o
  12   3   7       3662.99       3797.00       106.93 o
  13   3   7         22.18         37.16         7.45 o
  14   3   7        693.03        757.70        35.21 o
  15   3   7       1575.87       1407.25        55.80 o
 -13   4   7        117.14        118.81        15.77 o
 -12   4   7         34.57         41.01         7.08 o
 -11   4   7       2648.81       2593.51        62.99 o
 -10   4   7         24.62         45.56         7.33 o
  -9   4   7       1169.62       1267.70        49.75 o
  -8   4   7       2362.36       2364.52        68.31 o
  -7   4   7        679.85        707.62        18.78 o
  -6   4   7       1815.12       1793.62        32.62 o
  -5   4   7       1366.86       1794.21        32.29 o
  -4   4   7        368.65        302.21        11.97 o
  -3   4   7      13821.81      13234.82       311.50 o
  -2   4   7         15.48         63.88         6.00 o
  -1   4   7       1065.26       1072.55        53.83 o
   0   4   7       3476.50       3757.57        62.79 o
   1   4   7       8003.21       6446.44       110.58 o
   2   4   7         97.95        343.34         8.17 o
   3   4   7         36.79        261.63         7.68 o
   4   4   7      11977.01      10130.28       179.91 o
   5   4   7        321.67        174.29         6.86 o
   6   4   7       1294.75       1031.01        20.17 o
   7   4   7       5221.04       4952.26        85.17 o
   8   4   7        251.58        287.51        20.50 o
   9   4   7       3906.11       3539.17        78.57 o
  10   4   7       1835.83       1754.75        41.23 o
  11   4   7        256.26        258.70        10.50 o
  12   4   7       2346.54       2458.70        69.20 o
  13   4   7        373.06        421.16        24.02 o
  14   4   7        107.82        154.08        16.78 o
  15   4   7       1368.25       1265.25        50.71 o
 -12   5   7         46.75         69.19        14.07 o
 -11   5   7        693.05        665.62        21.60 o
 -10   5   7        130.23        149.18        10.07 o
  -9   5   7          0.27         23.93        13.16 o
  -8   5   7       2603.72       2473.97        53.28 o
  -7   5   7         22.52         44.61         5.04 o
  -6   5   7       1933.26       2017.09        44.29 o
  -5   5   7       2570.08       2594.29        54.36 o
  -4   5   7       1169.75        751.29        15.79 o
  -3   5   7         16.89         17.74         3.88 o
  -2   5   7       2107.33       2580.38        44.74 o
  -1   5   7       3067.21       2976.14        50.77 o
   0   5   7         24.53         50.57         4.02 o
   1   5   7       1005.98       1085.07        20.02 o
   2   5   7        598.86        575.38        12.19 o
   3   5   7       7394.24       7314.47       126.61 o
   4   5   7       5929.23       6027.50       103.55 o
   5   5   7       3196.60       2965.04        49.99 o
   6   5   7       1540.89       1625.30        27.98 o
   7   5   7       9385.49       9324.76       166.68 o
   8   5   7       1014.49        993.88        18.40 o
   9   5   7         21.39         88.27        27.94 o
  10   5   7       4282.35       3786.24        84.01 o
  11   5   7          2.14         32.30         5.73 o
  12   5   7        146.14        157.53        11.48 o
  13   5   7        678.57        623.70        28.87 o
  14   5   7        892.32        739.48        34.20 o
  15   5   7        567.40        499.30        27.84 o
 -12   6   7         16.30         12.38        11.48 o
 -11   6   7         14.16         25.38         7.19 o
 -10   6   7        247.72        335.13        24.07 o
  -9   6   7          7.34         24.87         7.81 o
  -8   6   7         87.04        102.68        15.31 o
  -7   6   7        103.69        119.15        10.18 o
  -6   6   7          7.34          5.61         4.59 o
  -5   6   7        474.20        522.74        14.11 o
  -4   6   7        215.95        260.47         8.81 o
  -3   6   7       3878.23       3963.89        77.82 o
  -2   6   7        695.55        690.45        14.66 o
  -1   6   7       1683.16       1507.32        27.80 o
   0   6   7       8105.85       8372.15       149.07 o
   1   6   7          7.07         88.81         5.42 o
   2   6   7         22.96         82.28        11.45 o
   3   6   7       5031.77       4472.42        76.42 o
   4   6   7       1160.25        770.83        18.74 o
   5   6   7        428.30        266.41        17.67 o
   6   6   7        423.33        405.74         9.40 o
   7   6   7        609.77        673.65        13.59 o
   8   6   7       4293.05       5025.56        99.27 o
   9   6   7          2.96        103.23         8.60 o
  10   6   7        802.74        703.42        65.91 o
  11   6   7        616.39        645.30        17.85 o
  12   6   7       1466.15       1655.98        59.05 o
  13   6   7        493.61        416.97        23.37 o
  14   6   7          1.04         46.98        11.72 o
  15   6   7        485.22        460.66        25.86 o
 -11   7   7        192.14        187.25        18.40 o
 -10   7   7        707.56        578.21        20.30 o
  -9   7   7         75.94        113.10        18.32 o
  -8   7   7        527.61        525.94        18.68 o
  -7   7   7        186.65        169.47        17.66 o
  -6   7   7        109.69         96.36         7.82 o
  -5   7   7        178.38        147.51         7.76 o
  -4   7   7          2.46         36.94         9.48 o
  -3   7   7       5487.50       4840.44        88.12 o
  -2   7   7       1660.41       1625.14        30.13 o
  -1   7   7        624.87        684.16        14.97 o
   0   7   7       3244.47       3395.62        59.62 o
   1   7   7       2354.32       2222.69        41.57 o
   2   7   7       7503.49       7020.41       124.39 o
   3   7   7      14393.51      14860.78       335.21 o
   4   7   7       3645.47       3327.04        57.30 o
   5   7   7       1669.15       1481.20        36.26 o
   6   7   7       5499.38       5616.82        97.42 o
   7   7   7         51.07         85.52         4.78 o
   8   7   7        398.05        368.65        16.73 o
   9   7   7        107.13        106.94         7.34 o
  10   7   7          0.10         11.54         4.98 o
  11   7   7        635.00        533.76        15.76 o
  12   7   7       1445.19       1467.57        53.76 o
  13   7   7         57.83         75.17        13.24 o
  14   7   7        268.84        274.70        20.11 o
  15   7   7       2238.55       1914.21        71.76 o
  16   7   7         12.78         47.85        13.61 o
 -10   8   7        169.30        210.50        12.55 o
  -9   8   7         90.15        113.24        10.18 o
  -8   8   7       1317.38       1461.27        39.82 o
  -7   8   7        775.07        834.18        30.19 o
  -6   8   7        240.74        315.62        18.84 o
  -5   8   7       3140.32       3494.29        65.90 o
  -4   8   7        233.23        287.68        10.24 o
  -3   8   7       1722.33       1544.47        61.80 o
  -2   8   7       5113.75       4745.08        86.32 o
  -1   8   7         46.92         62.29         6.64 o
   0   8   7       2301.53       2301.25        41.98 o
   1   8   7        358.13        391.37        11.11 o
   2   8   7        781.39        854.08        18.36 o
   3   8   7       6212.70       6286.71       111.51 o
   4   8   7       1146.77       1313.06        62.72 o
   5   8   7       4804.16       5196.88        91.13 o
   6   8   7       4866.96       5128.40        89.69 o
   7   8   7       1468.45       1436.02        41.55 o
   8   8   7        417.03        500.39        11.49 o
   9   8   7        627.67        807.28        16.26 o
  10   8   7       4069.36       3727.46       162.82 o
  11   8   7          6.32         23.89        11.28 o
  12   8   7         99.57         99.54        14.85 o
  13   8   7       1367.04       1419.32        53.79 o
  14   8   7         50.95         35.74        13.52 o
  15   8   7       2039.72       1821.67        66.82 o
  16   8   7        182.32        159.21        17.75 o
  -9   9   7          3.59         10.36         9.41 o
  -8   9   7        252.59        306.98        15.28 o
  -7   9   7        999.13       1008.99        30.37 o
  -6   9   7        749.56        701.32        17.74 o
  -5   9   7        559.87        599.63        19.68 o
  -4   9   7        241.75        215.80         9.51 o
  -3   9   7        872.83        868.66        20.36 o
  -2   9   7       8006.83       7976.00       150.50 o
  -1   9   7        169.40        207.91        12.75 o
   0   9   7        138.60        197.49         8.87 o
   1   9   7       9112.88       9990.06       273.27 o
   2   9   7        249.31        243.30         9.69 o
   3   9   7         78.88         84.74         6.72 o
   4   9   7        929.38       1151.58        81.58 o
   5   9   7        271.19        409.25        11.24 o
   6   9   7       1106.38        972.67        22.04 o
   7   9   7        307.71        336.78         9.67 o
   8   9   7       2909.46       3166.86        56.30 o
   9   9   7       1444.16       1324.90        35.76 o
  10   9   7       2686.99       2659.30        61.31 o
  11   9   7       1139.78       1173.54        44.66 o
  12   9   7        201.58        229.47        18.65 o
  13   9   7       3422.08       3308.00       111.18 o
  14   9   7         38.75         83.83        12.57 o
  15   9   7         19.63         41.76        14.62 o
  16   9   7       2216.75       2077.74        78.18 o
  -8  10   7         13.53         64.19        10.56 o
  -7  10   7       2282.17       2319.39        60.52 o
  -6  10   7        111.01        124.56         8.16 o
  -5  10   7         71.60         80.80         7.79 o
  -4  10   7       2610.81       2343.86        46.34 o
  -3  10   7         29.78         56.82        17.98 o
  -2  10   7       1507.44       1472.25        30.89 o
  -1  10   7        876.02        806.11        19.25 o
   0  10   7          6.74         97.23         8.78 o
   1  10   7       2174.55       2109.00        44.97 o
   2  10   7          3.88         79.92         7.54 o
   3  10   7        230.48        405.13        12.21 o
   4  10   7       4476.86       4497.66        81.20 o
   5  10   7       3686.73       3271.74        59.58 o
   6  10   7        785.94        699.28        16.49 o
   7  10   7        479.87        536.00        12.91 o
   8  10   7       4649.15       4425.28        79.61 o
   9  10   7          0.25         16.85         4.32 o
  10  10   7       1768.06       1606.58        39.13 o
  11  10   7       1805.36       1656.58        56.62 o
  12  10   7          0.20         -0.03        11.32 o
  13  10   7        975.45        953.17        38.69 o
  14  10   7        706.72        712.22        33.15 o
  15  10   7        187.34        123.73        17.20 o
  16  10   7       1186.19       1051.10        44.97 o
  -7  11   7        618.67        779.84        29.59 o
  -6  11   7         82.42         95.53        11.12 o
  -5  11   7          0.20          2.84         6.23 o
  -4  11   7       1682.00       1567.38        57.11 o
  -3  11   7        131.41        173.06        11.00 o
  -2  11   7         30.60         27.26         7.35 o
  -1  11   7        461.79        548.09        15.30 o
   0  11   7         59.53        111.20         8.18 o
   1  11   7        111.98         66.12         7.83 o
   2  11   7       1183.29       1140.44        25.77 o
   3  11   7        248.54        373.27        12.41 o
   4  11   7        517.02        457.50        12.82 o
   5  11   7          1.35         56.43        10.21 o
   6  11   7       1152.62       1302.49        26.65 o
   7  11   7         32.65         69.98         5.64 o
   8  11   7       1526.24       1529.93        29.72 o
   9  11   7        300.40        278.05        11.80 o
  10  11   7          0.05         48.90        11.55 o
  11  11   7       2394.26       2153.10       149.39 o
  12  11   7       1513.26       1507.06        56.36 o
  13  11   7         53.44         78.22        13.90 o
  14  11   7        684.33        655.66        30.38 o
  15  11   7         36.13         48.76        14.74 o
  -6  12   7        510.42        528.59        21.69 o
  -5  12   7          4.72         13.69         8.02 o
  -4  12   7          0.21         17.58         6.91 o
  -3  12   7         18.67         35.54        12.50 o
  -2  12   7         49.36        112.79         8.47 o
  -1  12   7         17.73         37.07         6.83 o
   0  12   7        537.24        575.22        15.78 o
   1  12   7       2819.27       2876.90        55.60 o
   2  12   7         46.55         59.42         6.89 o
   3  12   7       1325.17       1275.56        27.77 o
   4  12   7        353.18        322.31        12.96 o
   5  12   7        118.42        135.45        18.89 o
   6  12   7       1954.88       1909.93        36.62 o
   7  12   7        246.22        274.43         9.53 o
   8  12   7         20.23         44.35         9.51 o
   9  12   7       1435.98       1441.38        35.30 o
  10  12   7         51.84         56.02         7.66 o
  11  12   7        225.91        237.28        11.58 o
  12  12   7       1105.93       1136.06        39.14 o
  13  12   7         22.13         55.62        14.88 o
  14  12   7        292.80        270.36        21.72 o
  15  12   7        187.97        147.24        18.73 o
  -5  13   7         57.50        103.32        20.41 o
  -4  13   7        213.41        167.54        15.85 o
  -3  13   7        150.88        119.38         9.04 o
  -2  13   7        488.84        586.75        17.27 o
  -1  13   7        360.91        310.33        12.85 o
   0  13   7         64.61         86.13         8.43 o
   1  13   7       1389.84       1551.19        34.13 o
   2  13   7        800.32        770.25        29.03 o
   3  13   7        331.70        438.45        14.04 o
   4  13   7        459.07        416.09        12.40 o
   5  13   7          1.06          5.63         6.68 o
   6  13   7       1119.13       1182.12        25.90 o
   7  13   7       2229.33       2120.38        41.16 o
   8  13   7         75.10        112.47        10.09 o
   9  13   7       1238.33       1392.94        36.40 o
  10  13   7        309.29        330.05        14.03 o
  11  13   7        215.11        230.98        12.93 o
  12  13   7        468.80        438.73        17.52 o
  13  13   7          1.66         56.34        14.82 o
  14  13   7         44.09        116.22        16.53 o
  15  13   7        378.03        367.88        24.64 o
  -4  14   7        751.16        824.63        48.47 o
  -3  14   7         28.52         39.95        12.45 o
  -2  14   7        212.66        382.19        14.60 o
  -1  14   7       1427.67       1469.12        33.96 o
   0  14   7         17.48         29.59         8.31 o
   1  14   7        453.36        626.26        30.54 o
   2  14   7       2392.48       2108.36        44.36 o
   3  14   7         57.15         95.62         8.82 o
   4  14   7       1215.87       1478.36        31.71 o
   5  14   7        906.11        722.62        18.00 o
   6  14   7          9.75         31.59         6.54 o
   7  14   7       1620.39       1869.91        47.39 o
   8  14   7         25.73         70.98        10.25 o
   9  14   7         54.00         91.79        18.23 o
  10  14   7        644.87        458.97        16.69 o
  11  14   7       1003.68       1192.67        33.48 o
  12  14   7        124.16        124.75        15.33 o
  13  14   7        432.67        392.48        25.61 o
  14  14   7        960.90       1083.51        47.62 o
  -2  15   7         51.33         75.78         9.44 o
  -1  15   7        422.48        466.49        21.34 o
   0  15   7        195.53        147.89        10.24 o
   1  15   7        285.89        372.93        15.36 o
   2  15   7       1975.38       1996.68        42.75 o
   3  15   7          1.76         14.66         7.39 o
   4  15   7        192.47        252.24        23.41 o
   5  15   7       2856.54       2534.11        51.28 o
   6  15   7          3.23         45.31         8.06 o
   7  15   7          0.45         17.50         9.06 o
   8  15   7        197.43        135.74        21.15 o
   9  15   7        526.42        517.38        27.34 o
  10  15   7        118.56        111.90        10.23 o
  11  15   7         10.93         78.30         9.77 o
  12  15   7        533.31        556.55        29.83 o
  13  15   7          0.61          0.48         9.77 o
   0  16   7        912.17        779.79        28.88 o
   1  16   7         10.27         50.76         8.40 o
   2  16   7        110.76        178.68        15.12 o
   3  16   7        339.15        260.15        11.57 o
   4  16   7         10.05         80.30         9.04 o
   5  16   7        501.43        421.15        23.59 o
   6  16   7        193.78        312.13        67.26 o
   7  16   7         86.91        109.51        14.99 o
   8  16   7        582.32        440.48        18.55 o
   9  16   7       1647.27       1932.78        52.31 o
  10  16   7         81.33         74.83        15.49 o
  11  16   7        320.08        245.93        22.18 o
  12  16   7       1143.76       1050.59        37.34 o
   2  17   7         44.52         65.18        23.80 o
   3  17   7        327.29        277.92        30.86 o
   4  17   7        154.43        225.67        17.41 o
   5  17   7         48.98         83.51        12.99 o
   6  17   7        179.27        112.72        14.04 o
   7  17   7       1062.66       1287.85        38.77 o
   8  17   7          0.25         36.46         9.76 o
   9  17   7         95.43        136.26        17.06 o
  10  17   7        225.11        258.30        36.22 o
  11  17   7         24.82         25.49         9.99 o
 -10 -14   8       1136.97       1229.56        50.68 o
  -9 -14   8        279.50        253.93        19.71 o
  -8 -14   8         14.41          5.29         8.56 o
  -7 -14   8        699.54        738.71        55.43 o
  -6 -14   8         19.64         26.60         9.59 o
  -5 -14   8         63.58        101.68        20.69 o
  -4 -14   8        547.10        469.22        19.26 o
  -3 -14   8         80.99         95.86        10.84 o
 -12 -13   8        542.51        429.08        26.96 o
 -11 -13   8         23.27         16.42        11.35 o
 -10 -13   8        398.21        373.04        24.38 o
  -9 -13   8        481.90        411.46        52.88 o
  -8 -13   8        124.81        141.79        11.07 o
  -7 -13   8        379.80        258.70        14.12 o
  -6 -13   8         58.54         31.57         9.35 o
  -5 -13   8        543.69        582.02        43.38 o
  -4 -13   8        133.58         94.39         7.67 o
  -3 -13   8          1.96          1.47         6.61 o
  -2 -13   8        276.05        308.60        11.93 o
  -1 -13   8          1.24          7.32        13.21 o
 -13 -12   8        239.36        231.91        19.39 o
 -12 -12   8        712.09        673.03        30.95 o
 -11 -12   8         20.25         72.96        12.00 o
 -10 -12   8         16.93         11.58        13.13 o
  -9 -12   8       1414.04       1439.16        50.33 o
  -8 -12   8         25.33         22.95         7.35 o
  -7 -12   8          0.40          9.71        18.58 o
  -6 -12   8        486.41        560.55        20.29 o
  -5 -12   8        885.06        883.14        27.18 o
  -4 -12   8          3.30         13.28         5.80 o
  -3 -12   8          0.33         -1.56         5.50 o
  -2 -12   8       1438.78       1537.21        41.46 o
  -1 -12   8         57.08         58.70        12.90 o
   0 -12   8        130.35        141.81         8.53 o
   1 -12   8       1275.13       1192.77        36.18 o
 -14 -11   8       1604.61       1617.17        64.34 o
 -13 -11   8        219.16        130.22        14.73 o
 -12 -11   8          6.12         24.16        14.32 o
 -11 -11   8        624.69        577.15        29.73 o
 -10 -11   8       1678.05       1921.98        69.42 o
  -9 -11   8          0.18          2.48        12.81 o
  -8 -11   8        282.88        206.10        11.54 o
  -7 -11   8        952.96       1139.59        31.39 o
  -6 -11   8        114.44        103.82        16.74 o
  -5 -11   8        704.93        782.68        21.19 o
  -4 -11   8       1126.12       1196.57        25.92 o
  -3 -11   8          2.97         11.76         6.24 o
  -2 -11   8       1169.81       1213.98        27.15 o
  -1 -11   8       1496.19       1523.60        33.36 o
   0 -11   8          0.42         10.43         6.09 o
   1 -11   8       1366.91       1383.13        39.68 o
   2 -11   8        165.94        151.65        12.94 o
   3 -11   8         80.32         81.33        11.51 o
 -14 -10   8        207.14        208.89        22.15 o
 -13 -10   8         79.29         98.89        15.14 o
 -12 -10   8       1735.07       1561.10        59.43 o
 -11 -10   8        425.26        542.76        28.64 o
 -10 -10   8        813.44        870.90        37.91 o
  -9 -10   8       1108.16       1031.59        55.56 o
  -8 -10   8        135.04        163.10        21.82 o
  -7 -10   8       1791.30       1570.94        39.37 o
  -6 -10   8         33.45         27.34         4.85 o
  -5 -10   8        214.81        174.01        14.79 o
  -4 -10   8       4793.06       4541.16        85.43 o
  -3 -10   8        719.33        582.14        14.96 o
  -2 -10   8          0.44         19.29         7.75 o
  -1 -10   8       4056.35       4027.15        77.61 o
   0 -10   8         46.11         40.06        12.30 o
   1 -10   8        483.10        505.70        25.60 o
   2 -10   8        721.77        717.88        23.41 o
   3 -10   8         97.86         85.91        19.79 o
   4 -10   8        825.26        831.07        28.18 o
   5 -10   8         88.84         48.98        10.88 o
 -15  -9   8        564.36        695.33        33.42 o
 -14  -9   8        672.22        679.69        32.83 o
 -13  -9   8        518.71        584.30        29.27 o
 -12  -9   8       2063.56       2023.55        72.39 o
 -11  -9   8         21.43         20.16        12.08 o
 -10  -9   8        346.80        378.85        22.02 o
  -9  -9   8       2148.33       2420.55        82.81 o
  -8  -9   8        146.26        134.63         9.65 o
  -7  -9   8         89.53        166.38         9.80 o
  -6  -9   8       2460.45       2762.04        51.31 o
  -5  -9   8          8.97         36.64         5.07 o
  -4  -9   8        541.49        566.85        16.67 o
  -3  -9   8        673.72        597.99        14.60 o
  -2  -9   8          0.57          0.34         5.77 o
  -1  -9   8       4512.96       4363.95        87.60 o
   0  -9   8          0.31          8.84         5.63 o
   1  -9   8         87.64        102.80         7.86 o
   2  -9   8       1934.03       1842.45       104.72 o
   3  -9   8        126.40        196.99        12.91 o
   4  -9   8        173.12        228.69        14.71 o
   5  -9   8        653.26        515.90        21.26 o
   6  -9   8         99.48        192.59        28.86 o
 -15  -8   8          3.75         -8.95         9.84 o
 -14  -8   8       1236.70       1328.21        51.90 o
 -13  -8   8        119.41         90.86        14.73 o
 -12  -8   8        699.20        501.55        26.44 o
 -11  -8   8       1817.00       1795.26        63.95 o
 -10  -8   8        480.34        445.02        22.15 o
  -9  -8   8        173.79        124.03        15.15 o
  -8  -8   8       2307.23       2177.88        50.97 o
  -7  -8   8        413.93        531.12        28.14 o
  -6  -8   8       1409.41       1189.39        27.70 o
  -5  -8   8        763.33        554.35        13.07 o
  -4  -8   8       1462.29       1586.11        30.23 o
  -3  -8   8       1384.63       1379.24        27.25 o
  -2  -8   8         12.11          8.34         5.34 o
  -1  -8   8         26.79         33.69         5.73 o
   0  -8   8       1925.99       2003.88        38.83 o
   1  -8   8          0.78         28.53         5.87 o
   2  -8   8        158.06        161.20         8.44 o
   3  -8   8          0.09          0.88         8.84 o
   4  -8   8       1151.77       1289.69        39.65 o
   5  -8   8        419.56        381.02        17.37 o
   6  -8   8        204.90        305.14        16.33 o
   7  -8   8       1775.23       2097.21        72.30 o
 -15  -7   8          8.82         35.70        10.52 o
 -14  -7   8       2322.47       2643.02        91.61 o
 -13  -7   8        848.81       1078.48        41.83 o
 -12  -7   8          0.03         -1.87         8.50 o
 -11  -7   8       5083.41       4969.87       163.03 o
 -10  -7   8        600.54        610.53        27.73 o
  -9  -7   8        350.46        250.15        17.87 o
  -8  -7   8       2021.46       2360.91        42.58 o
  -7  -7   8         28.82         29.06         4.37 o
  -6  -7   8        645.28        744.82        36.77 o
  -5  -7   8          8.70         10.61         3.96 o
  -4  -7   8       1334.67       1263.28        24.42 o
  -3  -7   8       1915.71       2102.18        46.26 o
  -2  -7   8        105.26        161.45         7.34 o
  -1  -7   8       4153.07       4233.93        76.85 o
   0  -7   8        819.03        813.01        18.67 o
   1  -7   8          1.83         10.02         4.85 o
   2  -7   8       1094.83       1033.75        38.94 o
   3  -7   8          0.74          5.52         8.39 o
   4  -7   8        332.13        468.30        20.42 o
   5  -7   8        285.16        392.03        17.37 o
   6  -7   8        143.70        209.49        17.97 o
   7  -7   8        633.24        669.79        50.80 o
   8  -7   8        102.50        122.77        20.96 o
 -15  -6   8        211.71        130.45        15.20 o
 -14  -6   8        545.90        510.15        25.02 o
 -13  -6   8       3654.38       3989.23       134.30 o
 -12  -6   8        217.37        216.40        16.73 o
 -11  -6   8       2346.08       2203.77        75.82 o
 -10  -6   8       1641.22       1392.81        49.70 o
  -9  -6   8       1050.27       1176.23        42.51 o
  -8  -6   8       5382.73       5328.90        94.78 o
  -7  -6   8       1041.99        906.07        21.54 o
  -6  -6   8        907.63        861.25        46.11 o
  -5  -6   8       3567.75       3738.96       103.95 o
  -4  -6   8        100.56        154.43         8.51 o
  -3  -6   8        374.50        342.88         9.88 o
  -2  -6   8         64.12         56.26         5.72 o
  -1  -6   8       5966.82       5558.21       100.85 o
   0  -6   8        536.99        560.96        20.56 o
   1  -6   8        931.97        853.07        27.09 o
   2  -6   8       5618.19       5859.08       107.72 o
   3  -6   8       1223.34       1087.31        23.06 o
   4  -6   8        162.10        192.12        12.86 o
   5  -6   8        899.01       1066.92        31.23 o
   6  -6   8          3.40         30.25         9.52 o
   7  -6   8        233.97        339.60        15.38 o
   8  -6   8        371.22        443.83        40.80 o
   9  -6   8         64.83         73.32        16.80 o
 -15  -5   8       3568.98       3264.36       116.33 o
 -14  -5   8        244.82        218.81        17.92 o
 -13  -5   8       2008.33       2050.88        73.30 o
 -12  -5   8        995.58       1165.03        44.92 o
 -11  -5   8        201.07        164.10        15.61 o
 -10  -5   8       1989.16       2059.44        69.46 o
  -9  -5   8        212.48        179.41         7.76 o
  -8  -5   8         92.39        157.49         5.86 o
  -7  -5   8       5650.39       6506.62       192.92 o
  -6  -5   8       4551.06       4387.88       102.75 o
  -5  -5   8        128.80        107.43         5.23 o
  -4  -5   8       2196.66       2184.36        47.59 o
  -3  -5   8       8360.53       8625.45       157.02 o
  -2  -5   8       1219.16       1216.58        23.57 o
  -1  -5   8        318.29        270.35        15.93 o
   0  -5   8       8920.68       8268.55       225.93 o
   1  -5   8         58.52        126.86        10.51 o
   2  -5   8       5720.38       5516.67       107.44 o
   3  -5   8        538.41        449.61        11.85 o
   4  -5   8         60.18         93.81        10.93 o
   5  -5   8       3981.47       4140.28       123.96 o
   6  -5   8         35.66        101.14        14.85 o
   7  -5   8        149.86        186.30        12.63 o
   8  -5   8       1263.32       1318.21        63.70 o
   9  -5   8        110.13        120.97        17.59 o
  10  -5   8          7.31         23.68        10.35 o
 -15  -4   8       1804.24       1535.13        57.57 o
 -14  -4   8          5.75         32.24        10.12 o
 -13  -4   8        574.13        481.90        23.61 o
 -12  -4   8       1641.53       1856.77        65.49 o
 -11  -4   8       1279.14       1359.95        49.23 o
 -10  -4   8        686.83        677.70        29.30 o
  -9  -4   8        439.24        593.68        16.17 o
  -8  -4   8       3471.07       3686.86        80.09 o
  -7  -4   8        209.56        233.11         8.29 o
  -6  -4   8         30.80         18.64         3.62 o
  -5  -4   8       2535.49       2128.80        37.49 o
  -4  -4   8        833.91        682.04        16.79 o
  -3  -4   8       8264.18       8270.54       166.66 o
  -2  -4   8         22.83         25.58         4.29 o
  -1  -4   8       1481.89       1469.41        62.97 o
   0  -4   8      16922.18      17632.71       341.57 o
   1  -4   8        984.25       1117.95        21.63 o
   2  -4   8        442.94        504.92        12.49 o
   3  -4   8       5040.09       5169.99        93.49 o
   4  -4   8         28.69         59.52         4.94 o
   5  -4   8       1793.45       1853.02        46.98 o
   6  -4   8       1087.71       1158.61        31.78 o
   7  -4   8        241.74        298.69        21.59 o
   8  -4   8        426.07        371.06        17.26 o
   9  -4   8          2.86         -2.65        16.19 o
  10  -4   8        146.18        172.40        46.43 o
  11  -4   8        224.24        218.50        35.17 o
 -15  -3   8        130.69         79.82        12.20 o
 -14  -3   8         55.94         74.90        12.49 o
 -13  -3   8        142.50        151.54        13.37 o
 -12  -3   8       1562.54       1666.47        58.92 o
 -11  -3   8        894.58        734.32        30.73 o
 -10  -3   8        916.13        812.49        21.05 o
  -9  -3   8        221.56        279.13        13.75 o
  -8  -3   8       2763.38       2970.14        83.83 o
  -7  -3   8         86.50         57.43         6.45 o
  -6  -3   8         47.67         78.31         3.89 o
  -5  -3   8       9876.30       8971.50       160.89 o
  -4  -3   8         63.46         91.44         4.45 o
  -3  -3   8         59.99         68.53         4.80 o
  -2  -3   8       9172.69       8779.67       157.01 o
  -1  -3   8         65.33         87.48         7.29 o
   0  -3   8       5761.64       5981.54       105.46 o
   1  -3   8       2990.52       3142.09        54.97 o
   2  -3   8         83.45         82.17         5.03 o
   3  -3   8      14811.53      14581.33       813.41 o
   4  -3   8          3.77         30.87         4.43 o
   5  -3   8        630.99        777.46        23.52 o
   6  -3   8       2749.66       2705.25        64.24 o
   7  -3   8        173.28        206.49        12.33 o
   8  -3   8          0.65         37.78         9.09 o
   9  -3   8         96.38         92.71        10.87 o
  10  -3   8        340.37        400.61        18.62 o
  11  -3   8          3.20         19.80         9.45 o
 -15  -2   8         79.38         78.19        13.29 o
 -14  -2   8        284.74        271.59        17.27 o
 -13  -2   8       2171.04       2264.84        78.20 o
 -12  -2   8         94.65        116.97        12.83 o
 -11  -2   8          0.89         52.43         5.51 o
 -10  -2   8       2597.35       2186.32        74.94 o
  -9  -2   8        422.85        477.12        21.99 o
  -8  -2   8       2312.56       2241.13        70.34 o
  -7  -2   8        948.80        911.33        25.30 o
  -6  -2   8        154.98        127.08        13.06 o
  -5  -2   8       7253.84       6661.35       144.34 o
  -4  -2   8       3987.22       3585.15       153.20 o
  -3  -2   8        170.83        236.68        17.67 o
  -2  -2   8        108.68        172.40         7.61 o
  -1  -2   8          7.25         66.51         4.52 o
   0  -2   8       1038.66       1096.44        20.49 o
   1  -2   8       6646.26       6938.48       122.15 o
   2  -2   8        586.63        450.62        13.92 o
   3  -2   8        102.84        154.94        10.68 o
   4  -2   8       2366.82       2276.06        65.29 o
   5  -2   8        270.97        251.64        12.27 o
   6  -2   8        236.14        228.85        12.14 o
   7  -2   8         98.92        104.63        10.49 o
   8  -2   8       2320.85       2227.93        60.35 o
   9  -2   8        170.90        167.36        15.65 o
  10  -2   8        155.08        172.73        16.37 o
  11  -2   8       1360.83       1541.03        42.98 o
  12  -2   8        256.77        237.26        13.58 o
 -14  -1   8         57.37         42.15        11.76 o
 -13  -1   8        632.36        664.08        29.93 o
 -12  -1   8       1075.04       1353.51        50.19 o
 -11  -1   8        131.02        125.10         7.28 o
 -10  -1   8       1973.90       1860.74        61.48 o
  -9  -1   8        271.07        226.57        24.83 o
  -8  -1   8        407.78        441.20        13.30 o
  -7  -1   8       7579.36       8080.49       283.73 o
  -6  -1   8       4497.26       4830.64       103.63 o
  -5  -1   8       1403.30       1459.50        38.12 o
  -4  -1   8        929.14        979.45        25.93 o
  -3  -1   8        469.74        320.98        13.84 o
  -2  -1   8       1795.71       1894.17        32.19 o
  -1  -1   8        367.80        407.17        14.75 o
   0  -1   8       4428.35       3895.05        65.94 o
   1  -1   8        260.92        247.97         6.84 o
   2  -1   8        397.66        566.07        11.57 o
   3  -1   8       3549.98       3050.89        56.55 o
   4  -1   8          1.05         14.08         2.91 o
   5  -1   8         16.17         11.54         2.31 o
   6  -1   8       1155.55       1239.74        32.53 o
   7  -1   8       1532.66       1547.71        38.95 o
   8  -1   8       2320.65       2313.36        56.15 o
   9  -1   8        185.90        170.52        12.30 o
  10  -1   8          0.08         13.87         8.63 o
  11  -1   8       2055.52       2112.62        54.48 o
  12  -1   8          0.76         27.01         8.83 o
  13  -1   8         13.43         28.38        15.08 o
 -14   0   8       1112.69        894.65        36.50 o
 -13   0   8        107.79         97.60        11.89 o
 -12   0   8       3586.60       3296.53       107.74 o
 -11   0   8        146.65        130.74        13.90 o
 -10   0   8         43.80         30.78         5.82 o
  -9   0   8       4225.94       4133.87       114.32 o
  -8   0   8        288.58        324.43        12.16 o
  -7   0   8       3163.82       3535.55        76.88 o
  -6   0   8       2345.83       3016.81        65.40 o
  -5   0   8       1676.68       1549.41        35.05 o
  -4   0   8      13633.57      14274.85       327.62 o
  -3   0   8        878.95        814.41        20.73 o
  -2   0   8        220.76        151.82        12.44 o
  -1   0   8       1397.82       1358.38        26.37 o
   0   0   8        263.88        157.52         5.94 o
   1   0   8         39.21        129.88        18.29 o
   2   0   8          0.75         28.01         3.24 o
   3   0   8       1899.27       1549.15        27.23 o
   4   0   8         26.11         38.99         3.24 o
   5   0   8        749.42        691.53        16.37 o
   6   0   8       5048.04       4984.39       112.90 o
   7   0   8       1270.02       1321.65        33.27 o
   8   0   8        126.93        218.69        12.61 o
   9   0   8        466.58        434.90        16.88 o
  10   0   8        363.41        403.00        15.97 o
  11   0   8        392.40        454.80        17.78 o
  12   0   8        306.51        323.12        24.27 o
  13   0   8         32.30         58.16        14.80 o
 -14   1   8       2324.31       1939.06        70.64 o
 -13   1   8         90.29        106.17        12.91 o
 -12   1   8       2517.49       2298.38        56.82 o
 -11   1   8       5172.41       4957.17       134.96 o
 -10   1   8        941.64        798.98        21.59 o
  -9   1   8       1430.50       1579.11        37.47 o
  -8   1   8        798.77        953.60        67.83 o
  -7   1   8          8.72         43.75         5.97 o
  -6   1   8       2665.34       3068.58        66.79 o
  -5   1   8       1796.61       1456.99        33.76 o
  -4   1   8       3399.10       3582.48        77.20 o
  -3   1   8       5356.83       5849.00       125.25 o
  -2   1   8       4966.63       4568.60       189.04 o
  -1   1   8       2644.72       2642.41        85.39 o
   0   1   8        367.66        499.27        15.03 o
   1   1   8       3898.83       3396.47       183.35 o
   2   1   8        447.96        683.23        13.21 o
   3   1   8       2552.66       2223.21        59.55 o
   4   1   8       6611.20       5751.67       100.03 o
   5   1   8        295.81        138.73         4.89 o
   6   1   8       1655.74       1401.04        34.73 o
   7   1   8        331.52        373.77        14.82 o
   8   1   8        535.41        505.12        17.48 o
   9   1   8        834.68        796.70        24.17 o
  10   1   8        479.39        515.87        37.82 o
  11   1   8        305.79        306.23        52.31 o
  12   1   8       1404.35       1546.60        41.70 o
  13   1   8         84.49        119.13        10.45 o
  14   1   8          4.10         -6.97         7.70 o
 -13   2   8        651.73        475.71        16.68 o
 -12   2   8        103.54         90.08        10.29 o
 -11   2   8       3205.05       3321.60        78.61 o
 -10   2   8         14.21          6.70        20.98 o
  -9   2   8       1299.26       1232.19        31.71 o
  -8   2   8       1109.68       1171.83        29.43 o
  -7   2   8       2741.59       2540.65        57.36 o
  -6   2   8        282.41        316.81        28.15 o
  -5   2   8        717.85       1092.31        26.34 o
  -4   2   8       4988.76       3836.27        82.78 o
  -3   2   8         63.84         12.60         5.76 o
  -2   2   8       4133.89       4097.82        68.45 o
  -1   2   8       2658.78       2835.06        60.89 o
   0   2   8       2444.63       2534.16        44.69 o
   1   2   8      14881.74      13912.01       254.73 o
   2   2   8          1.76         31.66        14.12 o
   3   2   8        156.67        181.01        11.40 o
   4   2   8      10800.28       9488.93       346.03 o
   5   2   8        607.20        767.28        14.91 o
   6   2   8         82.70         83.33         6.57 o
   7   2   8       6112.11       5935.17       133.10 o
   8   2   8        454.17        437.81        15.16 o
   9   2   8          6.79         45.76        11.28 o
  10   2   8       1300.70       1185.14        31.04 o
  11   2   8        968.49       1098.42        49.69 o
  12   2   8        353.14        381.49        15.41 o
  13   2   8        120.41        148.32        10.61 o
  14   2   8        171.84        141.77        17.40 o
 -13   3   8        611.26        536.87        18.41 o
 -12   3   8        194.73        189.42        19.20 o
 -11   3   8        469.45        538.76        20.52 o
 -10   3   8         35.68         72.41        12.57 o
  -9   3   8         11.96         29.52         7.13 o
  -8   3   8        757.23        849.57        54.41 o
  -7   3   8        261.32        195.31        10.44 o
  -6   3   8        635.36        732.36        46.94 o
  -5   3   8         78.97         43.16         8.02 o
  -4   3   8      11523.28      10960.82       506.34 o
  -3   3   8       1001.83        749.55        52.38 o
  -2   3   8       1182.77       1274.07        22.24 o
  -1   3   8       8077.02       7768.24       158.60 o
   0   3   8        707.73        649.73        12.77 o
   1   3   8       5721.50       5022.12       103.70 o
   2   3   8       1818.32       1238.07        21.93 o
   3   3   8       1666.45       1475.71        25.86 o
   4   3   8       6370.54       5552.54        95.35 o
   5   3   8       3312.24       3104.04        52.02 o
   6   3   8        207.52        220.58        13.71 o
   7   3   8       7479.78       7094.45       357.91 o
   8   3   8          0.49         85.45        12.43 o
   9   3   8        778.56        857.40        23.78 o
  10   3   8       1844.54       1685.90        40.63 o
  11   3   8        198.34        205.99        11.24 o
  12   3   8        102.27        135.79        15.63 o
  13   3   8        705.16        705.46        28.67 o
  14   3   8        258.77        319.48        23.29 o
 -13   4   8        154.90        124.48        13.85 o
 -12   4   8        319.69        292.28        12.84 o
 -11   4   8        158.74        183.77        22.05 o
 -10   4   8        768.69        690.47        20.76 o
  -9   4   8       2229.31       2064.57        49.89 o
  -8   4   8       1927.02       1906.90        86.08 o
  -7   4   8        208.47        226.75        18.23 o
  -6   4   8       3847.81       3562.13       247.73 o
  -5   4   8        351.70        223.62        17.56 o
  -4   4   8       3746.05       3376.65        65.31 o
  -3   4   8       7812.39       7674.58       169.38 o
  -2   4   8        918.11        774.16        15.22 o
  -1   4   8       7400.75       7397.42       128.93 o
   0   4   8       4562.96       5244.17        89.14 o
   1   4   8        163.48         92.22         9.23 o
   2   4   8      12911.92      14699.36       271.55 o
   3   4   8       3589.19       4752.85        80.87 o
   4   4   8       1048.45        784.57        15.36 o
   5   4   8       4262.36       4173.30        71.15 o
   6   4   8        136.74        268.18        12.77 o
   7   4   8        194.03        325.33        22.61 o
   8   4   8       1346.76       1288.65        30.93 o
   9   4   8        243.22        258.28        11.82 o
  10   4   8        117.43        161.28         9.45 o
  11   4   8          2.17         43.14        10.59 o
  12   4   8        613.39        558.03        17.65 o
  13   4   8        362.68        331.32        22.15 o
  14   4   8         37.46        105.31        17.10 o
  15   4   8       1188.98       1248.83        53.15 o
 -12   5   8          0.11          3.53         6.94 o
 -11   5   8        537.79        476.47        17.71 o
 -10   5   8         40.25         26.94         7.73 o
  -9   5   8        587.77        497.01        17.28 o
  -8   5   8        786.95        748.79        31.17 o
  -7   5   8         16.42         50.64        19.72 o
  -6   5   8       1995.25       2270.47        73.59 o
  -5   5   8        153.63        258.27         7.89 o
  -4   5   8          3.24         52.78         4.55 o
  -3   5   8       6824.82       6291.51       111.81 o
  -2   5   8       3911.07       3831.55        66.25 o
  -1   5   8        114.06        122.01         5.98 o
   0   5   8       2806.64       2984.35        91.55 o
   1   5   8       1409.24       1696.65        29.64 o
   2   5   8       1073.16       1000.99        18.60 o
   3   5   8       2314.88       2422.30        41.41 o
   4   5   8        447.74        396.52        11.47 o
   5   5   8        169.95        158.94         5.51 o
   6   5   8         86.45         82.40         9.29 o
   7   5   8       5412.34       4858.07        84.79 o
   8   5   8       1667.32       1853.03        32.82 o
   9   5   8        249.64        142.39         8.79 o
  10   5   8       2820.35       2674.30        60.58 o
  11   5   8        543.08        469.47        20.21 o
  12   5   8        191.71        246.04        10.87 o
  13   5   8        757.17        787.99        35.12 o
  14   5   8         44.56         51.76        14.86 o
  15   5   8        648.38        604.11        30.66 o
 -11   6   8        549.61        559.80        25.80 o
 -10   6   8       1195.02       1162.19        37.66 o
  -9   6   8          0.76         20.46        14.32 o
  -8   6   8       1486.64       1478.65        37.99 o
  -7   6   8       1586.08       1397.68        35.52 o
  -6   6   8        112.29        133.51         9.57 o
  -5   6   8       1020.22       1042.01        39.37 o
  -4   6   8          0.32         63.54         5.40 o
  -3   6   8       2338.15       2562.19        53.45 o
  -2   6   8       1766.52       1835.87       110.26 o
  -1   6   8        658.85        610.58        13.32 o
   0   6   8       3824.56       3781.35        65.36 o
   1   6   8         40.39        178.07         6.72 o
   2   6   8       6296.13       5737.74        99.85 o
   3   6   8       2570.76       2332.00        40.18 o
   4   6   8        284.99        423.07        10.21 o
   5   6   8       1690.79       1633.12        92.59 o
   6   6   8         12.21         61.95         4.14 o
   7   6   8       2127.25       1866.78        65.14 o
   8   6   8        306.18        327.12         8.33 o
   9   6   8        112.27        152.41         9.22 o
  10   6   8       5082.10       4704.67       104.92 o
  11   6   8        109.00        109.82        12.80 o
  12   6   8        163.77        208.39        17.26 o
  13   6   8       1369.22       1414.24        53.02 o
  14   6   8          5.11         40.98        12.88 o
  15   6   8        430.57        369.00        23.57 o
 -11   7   8        447.21        414.23        17.87 o
 -10   7   8        869.99        757.10        25.26 o
  -9   7   8        107.68        142.63        29.98 o
  -8   7   8       2053.72       2201.14        55.95 o
  -7   7   8       5087.56       5343.69       193.19 o
  -6   7   8       1008.99       1030.60        56.96 o
  -5   7   8        876.68        764.67        33.10 o
  -4   7   8       1226.60       1464.02        30.42 o
  -3   7   8        230.52        231.79         8.84 o
  -2   7   8       1157.45       1142.39        22.47 o
  -1   7   8        246.62        304.21         9.44 o
   0   7   8        181.90        242.85         8.14 o
   1   7   8        211.11        265.12         8.19 o
   2   7   8       3370.79       3134.72        55.81 o
   3   7   8        345.21        508.59        11.94 o
   4   7   8        130.44         69.30         5.81 o
   5   7   8      12426.57      12188.47       385.31 o
   6   7   8        278.84        314.56         8.44 o
   7   7   8        359.53        369.71        14.96 o
   8   7   8       5226.78       5491.45       114.61 o
   9   7   8        884.76        867.67        17.47 o
  10   7   8       1006.48        917.27        23.79 o
  11   7   8        570.36        489.22        14.51 o
  12   7   8          8.89         43.88        10.65 o
  13   7   8        777.72        661.72        30.89 o
  14   7   8         41.50        101.17        15.70 o
  15   7   8         96.28        147.49        16.98 o
 -10   8   8        713.68        693.80        23.40 o
  -9   8   8        336.10        344.18        14.69 o
  -8   8   8        168.83        226.74        20.65 o
  -7   8   8        768.08        878.30        28.44 o
  -6   8   8        107.89         68.95         8.42 o
  -5   8   8        893.39       1032.38        22.14 o
  -4   8   8        974.85       1150.80        31.17 o
  -3   8   8       3161.66       2989.12        56.34 o
  -2   8   8        112.17        172.37         7.59 o
  -1   8   8        202.35        309.65         9.83 o
   0   8   8       3929.22       3987.14        71.55 o
   1   8   8         22.35         47.37         5.55 o
   2   8   8         77.73        150.65        13.24 o
   3   8   8       1372.23       1225.58        88.60 o
   4   8   8        249.30        225.99         8.52 o
   5   8   8       4697.94       4537.00       135.68 o
   6   8   8       1978.91       1894.13        53.33 o
   7   8   8         30.08         43.83         4.49 o
   8   8   8       3020.11       3101.15        66.76 o
   9   8   8        101.04        185.89         9.89 o
  10   8   8         95.44        114.69         9.97 o
  11   8   8       2454.52       2456.76        82.30 o
  12   8   8        344.35        271.81        17.56 o
  13   8   8         24.04         16.97        10.22 o
  14   8   8       1544.44       1548.22        58.02 o
  15   8   8        175.38        153.34        17.20 o
  -9   9   8        831.57        723.14        24.83 o
  -8   9   8        228.36        257.81        29.11 o
  -7   9   8        184.35        202.47        13.41 o
  -6   9   8        240.10        234.35        13.02 o
  -5   9   8        450.67        434.17        17.46 o
  -4   9   8        260.27        214.80         8.77 o
  -3   9   8        578.46        696.97        34.93 o
  -2   9   8       1672.79       1473.19        30.26 o
  -1   9   8          0.55         23.65         6.05 o
   0   9   8       6553.12       6768.23       151.52 o
   1   9   8         23.91         30.46         6.31 o
   2   9   8         33.86        121.79         7.55 o
   3   9   8      15128.03      14960.78       288.93 o
   4   9   8         97.28         80.28         6.82 o
   5   9   8         44.87        104.61         6.77 o
   6   9   8       6077.24       5631.18       100.93 o
   7   9   8        295.90        315.42        14.39 o
   8   9   8        528.72        465.35        11.39 o
   9   9   8       1066.48       1039.34        23.33 o
  10   9   8        635.23        600.50        23.19 o
  11   9   8       1907.85       1731.81        61.40 o
  12   9   8        390.43        325.71        19.03 o
  13   9   8         84.81        112.87        16.02 o
  14   9   8       1267.32       1177.24        46.20 o
  15   9   8        204.80        162.42        18.66 o
  -8  10   8        315.41        343.32        24.81 o
  -7  10   8        105.22        112.36        11.26 o
  -6  10   8        233.13        282.12        14.62 o
  -5  10   8       1192.27       1285.30        53.75 o
  -4  10   8        643.16        588.00        16.56 o
  -3  10   8          0.63         54.04         7.19 o
  -2  10   8       3978.04       3724.37        71.28 o
  -1  10   8         66.49         45.39         8.32 o
   0  10   8       2750.14       2703.52        52.64 o
   1  10   8       6492.21       6759.34       161.33 o
   2  10   8        347.46        395.88        12.77 o
   3  10   8       4307.73       4744.48        86.84 o
   4  10   8        818.72        937.46        51.39 o
   5  10   8         18.20         82.14         6.82 o
   6  10   8       4688.47       5133.16        93.14 o
   7  10   8        494.64        610.43        14.61 o
   8  10   8        374.04        447.96        11.93 o
   9  10   8       3805.27       3673.84        66.59 o
  10  10   8       1633.78       1774.01        43.04 o
  11  10   8         46.01         91.80        15.78 o
  12  10   8       1753.37       1308.52        49.89 o
  13  10   8        371.89        436.10        25.42 o
  14  10   8         32.35         27.84        13.87 o
  15  10   8         26.45         92.11        15.19 o
  -7  11   8        671.83        615.12        24.03 o
  -6  11   8         62.27         29.22         9.87 o
  -5  11   8        337.05        394.99        13.39 o
  -4  11   8        725.78        750.46        33.29 o
  -3  11   8         29.39         32.37         8.89 o
  -2  11   8       1458.70       1554.47        32.46 o
  -1  11   8        224.85        221.24         9.62 o
   0  11   8        452.64        525.36        15.22 o
   1  11   8       2521.64       2638.33        50.96 o
   2  11   8        928.56       1028.66        22.61 o
   3  11   8        401.85        611.81        15.94 o
   4  11   8       2558.98       2614.30        48.81 o
   5  11   8         10.38         54.99        18.72 o
   6  11   8         29.66         49.14         6.09 o
   7  11   8        775.07        672.71        21.08 o
   8  11   8        950.16       1050.00        29.64 o
   9  11   8         65.17         48.97         5.79 o
  10  11   8         11.72         56.53         9.50 o
  11  11   8        204.09        201.10        10.13 o
  12  11   8         20.65         42.04        13.64 o
  13  11   8         78.37        123.63        16.82 o
  14  11   8       1443.11       1689.83        62.34 o
  15  11   8        532.92        370.38        24.62 o
  -6  12   8        280.36        276.33        16.81 o
  -5  12   8         20.80         61.56        10.93 o
  -4  12   8       1604.04       1529.74        45.02 o
  -3  12   8        166.86        155.46         8.94 o
  -2  12   8          0.79         79.70         7.88 o
  -1  12   8        735.25        699.40        18.19 o
   0  12   8          6.83         15.78         6.92 o
   1  12   8         10.30         49.60         7.63 o
   2  12   8       1625.71       1668.93        33.99 o
   3  12   8        544.11        431.30        16.83 o
   4  12   8       1552.42       1574.24        31.98 o
   5  12   8         82.87        125.72        15.09 o
   6  12   8       1455.31       1611.33        66.63 o
   7  12   8        100.08        100.19         6.68 o
   8  12   8        465.76        584.23        14.89 o
   9  12   8        132.67        168.78        10.72 o
  10  12   8         67.56        125.87         9.03 o
  11  12   8        277.51        286.94        12.44 o
  12  12   8        604.05        489.86        26.30 o
  13  12   8          7.26         43.71        14.99 o
  14  12   8       1983.11       2198.70        82.13 o
  15  12   8         16.05         26.30        14.70 o
  -5  13   8          1.82         11.51        19.76 o
  -4  13   8        689.28        704.75        36.56 o
  -3  13   8        970.93        896.90        40.60 o
  -2  13   8         52.80         53.37         9.14 o
  -1  13   8       1411.10       1616.09        59.72 o
   0  13   8        159.75         89.88         8.48 o
   1  13   8        811.71        816.66        21.39 o
   2  13   8        855.21        965.33        31.81 o
   3  13   8       1541.03       1733.13        54.86 o
   4  13   8         36.01         32.17         6.41 o
   5  13   8         14.42         56.52         7.00 o
   6  13   8       2963.58       2985.07        57.80 o
   7  13   8        423.90        369.43        15.65 o
   8  13   8        131.56        140.62        10.44 o
   9  13   8       1817.85       1935.66        48.08 o
  10  13   8        129.49         93.11         8.67 o
  11  13   8         62.06        157.63        10.77 o
  12  13   8       1658.97       1823.20        67.62 o
  13  13   8          8.22         17.21        12.07 o
  14  13   8        688.28        634.23        33.35 o
  -3  14   8        327.27        325.94        13.25 o
  -2  14   8         17.90         49.18         8.72 o
  -1  14   8        344.21        397.74        21.33 o
   0  14   8        355.54        285.11        12.03 o
   1  14   8        741.31        926.06        24.08 o
   2  14   8         20.44         40.26         7.86 o
   3  14   8          2.37         23.54         7.87 o
   4  14   8        379.30        383.69        20.26 o
   5  14   8        142.92        161.01         8.70 o
   6  14   8        584.31        667.49        32.76 o
   7  14   8       1704.32       1621.89        67.64 o
   8  14   8          5.39         20.90         8.45 o
   9  14   8       1616.79       1637.87        43.15 o
  10  14   8        291.89        306.14        20.56 o
  11  14   8         32.87         60.93         8.69 o
  12  14   8        853.13        823.02        52.16 o
  13  14   8         51.11         14.23        13.68 o
  14  14   8         44.65         52.49        15.70 o
  -2  15   8          7.82         21.06         8.07 o
  -1  15   8        231.89        238.40        27.48 o
   0  15   8         12.33         11.89         7.99 o
   1  15   8         77.57        197.22        23.54 o
   2  15   8        490.15        466.45        15.57 o
   3  15   8         31.98         74.56         8.11 o
   4  15   8        958.75       1109.97        31.77 o
   5  15   8          0.97         13.23         6.84 o
   6  15   8         29.27        128.15        11.43 o
   7  15   8       2532.51       2552.69       296.14 o
   8  15   8        145.26        191.73        27.46 o
   9  15   8          0.82         39.68        10.48 o
  10  15   8        648.56        645.14        24.13 o
  11  15   8         47.66         28.85        13.71 o
  12  15   8         32.97         58.14        11.42 o
  13  15   8        355.39        229.15        21.34 o
   0  16   8         18.05          8.00         8.53 o
   1  16   8          1.00         15.93         8.59 o
   2  16   8       1661.80       1798.06        78.51 o
   3  16   8         74.50         41.56         8.44 o
   4  16   8        715.35       1028.19        51.15 o
   5  16   8       1356.04       1336.72        35.17 o
   6  16   8        108.69        110.46        12.81 o
   7  16   8        775.58        973.95        31.74 o
   8  16   8        237.80        171.11        12.92 o
   9  16   8          7.79         39.63        10.47 o
  10  16   8        859.70        786.99        26.32 o
  11  16   8          2.01         57.72        10.16 o
  12  16   8         28.60         50.09        10.03 o
   3  17   8        228.67        155.39        10.47 o
   4  17   8        194.54        147.88        12.40 o
   5  17   8       1422.02       1538.00        44.75 o
   6  17   8        145.74         87.13        11.50 o
   7  17   8          4.04         33.27        18.25 o
   8  17   8        613.24        521.08        35.36 o
   9  17   8        163.14        269.70        22.85 o
  10  17   8         50.21         96.69        17.92 o
 -10 -13   9       1299.99       1145.83        47.66 o
  -9 -13   9        188.74        172.13        18.67 o
  -8 -13   9         23.70         20.37        12.16 o
  -7 -13   9       1359.87       1213.68       156.99 o
  -6 -13   9          4.83         12.22         7.68 o
  -5 -13   9        356.06        341.05        17.92 o
  -4 -13   9        991.78        955.83        29.00 o
  -3 -13   9         73.92         62.28         7.37 o
  -2 -13   9        247.93        230.91        12.62 o
 -12 -12   9       1604.24       1611.53        63.03 o
 -11 -12   9         61.83        100.94        13.91 o
 -10 -12   9        426.76        456.62        26.61 o
  -9 -12   9       1290.80       1473.11        57.32 o
  -8 -12   9          0.00          7.40        10.49 o
  -7 -12   9       1096.29       1168.64        32.83 o
  -6 -12   9        361.34        379.89        16.32 o
  -5 -12   9          1.19          3.21         8.99 o
  -4 -12   9       1434.02       1315.51        38.01 o
  -3 -12   9          0.21         11.89         5.75 o
  -2 -12   9          3.19         20.03         6.48 o
  -1 -12   9        678.90        525.93        22.04 o
   0 -12   9        343.70        412.63        17.84 o
 -13 -11   9         85.21         42.64        14.87 o
 -12 -11   9       1589.23       1630.27        62.72 o
 -11 -11   9        554.50        498.04        27.67 o
 -10 -11   9        145.36        140.56        14.48 o
  -9 -11   9       2885.30       2917.58       101.21 o
  -8 -11   9         63.81         35.15        13.45 o
  -7 -11   9         24.93         32.43         8.39 o
  -6 -11   9       2813.18       2345.39        97.87 o
  -5 -11   9        190.37        213.76         8.84 o
  -4 -11   9         81.53         91.95        14.73 o
  -3 -11   9        633.00        539.26        15.56 o
  -2 -11   9        266.01        289.87        10.82 o
  -1 -11   9        471.04        400.02        21.38 o
   0 -11   9         20.00         44.91         7.15 o
   1 -11   9        281.26        313.82        16.38 o
   2 -11   9        195.66        135.47        12.74 o
 -13 -10   9        360.51        457.39        25.01 o
 -12 -10   9        898.58        839.46        37.56 o
 -11 -10   9       2734.31       2824.82        97.86 o
 -10 -10   9         14.53         19.56        12.78 o
  -9 -10   9       2163.49       2357.61        83.35 o
  -8 -10   9       1291.57       1495.98        54.97 o
  -7 -10   9        235.70        172.84        10.18 o
  -6 -10   9       1087.94       1016.77        22.11 o
  -5 -10   9         65.02         89.82         6.34 o
  -4 -10   9        216.67        218.30         9.70 o
  -3 -10   9        200.57        166.07         8.44 o
  -2 -10   9       1157.40       1303.07        28.25 o
  -1 -10   9        480.00        492.03        14.93 o
   0 -10   9        647.84        555.07        18.97 o
   1 -10   9       1519.73       1665.91        45.15 o
   2 -10   9        220.31        243.04        14.85 o
   3 -10   9          0.14         10.87         9.71 o
   4 -10   9        849.72       1033.52        33.90 o
 -14  -9   9        661.39        644.40        32.05 o
 -13  -9   9        337.89        399.41        22.72 o
 -12  -9   9          0.49          5.74        12.50 o
 -11  -9   9       3800.15       3501.99       119.14 o
 -10  -9   9        104.18        114.31        14.80 o
  -9  -9   9        163.49        171.27        17.15 o
  -8  -9   9       2675.15       2586.87        88.60 o
  -7  -9   9        130.33        156.96        22.40 o
  -6  -9   9          5.14         17.82         4.67 o
  -5  -9   9        278.23        278.78         9.14 o
  -4  -9   9       1105.06       1058.55        22.26 o
  -3  -9   9         36.57         34.25         8.32 o
  -2  -9   9        311.98        253.44        10.09 o
  -1  -9   9       3822.50       3933.88        75.91 o
   0  -9   9        382.48        315.47        17.63 o
   1  -9   9       2057.26       2066.12        59.85 o
   2  -9   9        782.65        856.82        42.81 o
   3  -9   9        359.34        337.92        32.03 o
   4  -9   9       1769.91       1846.49        74.48 o
   5  -9   9        326.11        362.71        17.63 o
 -14  -8   9        302.29        296.22        22.35 o
 -13  -8   9       1657.77       1873.61        68.73 o
 -12  -8   9         69.19         33.53        11.14 o
 -11  -8   9         90.73        192.39        17.31 o
 -10  -8   9         61.62        118.57        13.76 o
  -9  -8   9        129.29        124.09        14.41 o
  -8  -8   9        189.18        273.84        19.84 o
  -7  -8   9        245.95        232.51        10.62 o
  -6  -8   9       2113.35       2141.44        40.03 o
  -5  -8   9       1279.34       1248.03        24.93 o
  -4  -8   9       1331.29       1454.61        28.56 o
  -3  -8   9       1991.54       1907.21        36.62 o
  -2  -8   9        891.65        959.20        20.76 o
  -1  -8   9       1574.67       1590.49        32.07 o
   0  -8   9        652.16        655.31        16.80 o
   1  -8   9       1666.24       1698.79        34.54 o
   2  -8   9       1829.97       2130.85        79.18 o
   3  -8   9          0.05         12.52         9.47 o
   4  -8   9        129.65        151.16        27.07 o
   5  -8   9       1593.38       1370.82        39.28 o
   6  -8   9        248.79        309.13        17.37 o
 -15  -7   9          5.16         -9.95        10.00 o
 -14  -7   9        570.82        631.22        29.85 o
 -13  -7   9       1050.39       1085.81        43.88 o
 -12  -7   9         18.66         -2.35        10.41 o
 -11  -7   9       1021.66        989.74        38.83 o
 -10  -7   9         23.45         53.22        13.37 o
  -9  -7   9        302.53        390.14        21.27 o
  -8  -7   9       3261.44       3271.23       106.84 o
  -7  -7   9          0.34          9.94         4.43 o
  -6  -7   9       3386.16       3387.89       133.76 o
  -5  -7   9       1173.00       1098.86        22.04 o
  -4  -7   9       2366.38       2183.92        60.67 o
  -3  -7   9       1226.65        998.41        20.80 o
  -2  -7   9        281.02        314.16         9.79 o
  -1  -7   9       1147.39       1147.53        23.49 o
   0  -7   9       3062.55       3088.90        58.05 o
   1  -7   9        507.70        637.88        27.88 o
   2  -7   9        112.74        128.09         7.97 o
   3  -7   9       1380.58       1196.14        33.68 o
   4  -7   9        386.11        448.45        38.98 o
   5  -7   9        104.04        107.67        15.66 o
   6  -7   9        122.34         74.42        24.18 o
   7  -7   9        149.97        217.27        25.68 o
 -15  -6   9        165.21        149.05        17.01 o
 -14  -6   9        135.76        137.89        16.26 o
 -13  -6   9         25.64         28.12        13.69 o
 -12  -6   9         52.34         45.71        13.07 o
 -11  -6   9       2469.73       2392.73        81.15 o
 -10  -6   9         41.06         42.19        13.00 o
  -9  -6   9        346.37        295.75        18.76 o
  -8  -6   9       3981.33       3876.05       161.10 o
  -7  -6   9       1824.29       1759.53        32.40 o
  -6  -6   9       2605.22       2536.43        46.34 o
  -5  -6   9       4985.93       4880.57       119.27 o
  -4  -6   9        295.32        323.95         9.33 o
  -3  -6   9       1220.81       1273.07        28.00 o
  -2  -6   9        424.35        459.51        11.88 o
  -1  -6   9        545.39        489.17        12.94 o
   0  -6   9       1799.68       1689.21        32.52 o
   1  -6   9        455.44        404.50        11.90 o
   2  -6   9        264.58        222.93        10.11 o
   3  -6   9        306.84        277.93        23.24 o
   4  -6   9         81.08        170.38        11.35 o
   5  -6   9         44.70         71.96        13.97 o
   6  -6   9        312.16        301.84        25.80 o
   7  -6   9        301.49        448.39        18.78 o
   8  -6   9        209.44        225.95        14.28 o
 -15  -5   9         87.02         86.41        12.96 o
 -14  -5   9          1.47         17.26        10.44 o
 -13  -5   9       4269.20       4811.74       162.70 o
 -12  -5   9        373.67        354.19        22.37 o
 -11  -5   9        770.57        594.18        28.93 o
 -10  -5   9       3823.19       3750.98       122.93 o
  -9  -5   9        127.04        102.76         6.92 o
  -8  -5   9       3183.87       3326.86        73.43 o
  -7  -5   9        118.28        133.24        11.96 o
  -6  -5   9       1546.21       1484.44        27.65 o
  -5  -5   9      11979.06      12483.99       236.26 o
  -4  -5   9        959.31       1050.22        46.60 o
  -3  -5   9        644.13        731.67        16.18 o
  -2  -5   9       6206.33       6620.13       120.14 o
  -1  -5   9       2534.44       2588.17        46.85 o
   0  -5   9        596.71        673.92        22.67 o
   1  -5   9        259.47        265.18         9.16 o
   2  -5   9         18.85         35.70         4.70 o
   3  -5   9        796.16        836.18        19.29 o
   4  -5   9         56.84         84.88         9.16 o
   5  -5   9        632.31        772.23        70.07 o
   6  -5   9          4.79          0.50         8.65 o
   7  -5   9        140.07        257.26        14.51 o
   8  -5   9        730.96        727.61        25.22 o
   9  -5   9         35.32         17.70        10.30 o
 -15  -4   9        637.35        606.15        30.55 o
 -14  -4   9         10.18         -8.73         9.60 o
 -13  -4   9       2831.09       3046.70       104.00 o
 -12  -4   9        144.71        176.06        16.26 o
 -11  -4   9          0.36         13.77         9.62 o
 -10  -4   9       5983.51       6052.08       197.96 o
  -9  -4   9        690.72        666.03        23.01 o
  -8  -4   9        278.34        298.67        11.63 o
  -7  -4   9      10004.16       9700.98       220.58 o
  -6  -4   9        167.85        125.63         7.29 o
  -5  -4   9       1605.53       1736.21        31.80 o
  -4  -4   9       3468.23       3634.78        63.90 o
  -3  -4   9        793.78        787.22        16.18 o
  -2  -4   9       2647.04       2528.59        45.25 o
  -1  -4   9       1792.46       1930.98        59.74 o
   0  -4   9         96.78        107.36         6.09 o
   1  -4   9       2914.59       3015.53        54.44 o
   2  -4   9       4672.02       4429.92       101.03 o
   3  -4   9        461.40        481.75        12.56 o
   4  -4   9        100.64        128.91        13.58 o
   5  -4   9       2103.11       2132.41        53.05 o
   6  -4   9        450.41        577.10        22.41 o
   7  -4   9        128.91        187.27        13.06 o
   8  -4   9       2485.22       2731.09        76.43 o
   9  -4   9        126.90        172.46        13.67 o
  10  -4   9         33.17         63.94        10.63 o
 -15  -3   9       2105.95       1815.16        68.33 o
 -14  -3   9        128.65        170.27        14.47 o
 -13  -3   9        129.05        149.92        14.47 o
 -12  -3   9       1719.78       1897.68        67.75 o
 -11  -3   9        335.49        426.50        21.33 o
 -10  -3   9       2140.26       1976.21        45.77 o
  -9  -3   9       1042.62        917.99        26.87 o
  -8  -3   9         17.20         58.05         5.87 o
  -7  -3   9       6348.69       7358.38       164.01 o
  -6  -3   9         79.79        216.86         9.48 o
  -5  -3   9       1336.29       1305.45        87.43 o
  -4  -3   9       1109.35       1194.19        30.20 o
  -3  -3   9       1036.82        973.75        18.84 o
  -2  -3   9         77.82        103.52         9.66 o
  -1  -3   9       1394.52       1844.26        79.97 o
   0  -3   9       4413.37       3954.63        69.63 o
   1  -3   9          3.38         13.75         4.34 o
   2  -3   9         32.24         87.73         5.73 o
   3  -3   9       3002.12       2958.43        54.15 o
   4  -3   9        333.14        363.85        18.96 o
   5  -3   9       1706.74       1864.70        46.16 o
   6  -3   9       1460.50       1342.22        41.04 o
   7  -3   9        156.59        260.09        14.51 o
   8  -3   9       2245.59       2252.58        57.42 o
   9  -3   9       1378.68       1428.85        38.82 o
  10  -3   9        125.44        123.63        12.44 o
  11  -3   9        940.98        967.12        95.67 o
 -14  -2   9        354.26        272.97        18.09 o
 -13  -2   9          2.10         14.13        11.08 o
 -12  -2   9       3660.34       4085.62       136.09 o
 -11  -2   9          0.16         25.85        11.23 o
 -10  -2   9         14.75         24.96         6.26 o
  -9  -2   9       2917.07       3226.38       108.84 o
  -8  -2   9         45.19         62.52         9.78 o
  -7  -2   9        156.91        222.36        19.19 o
  -6  -2   9        478.57        582.40        16.14 o
  -5  -2   9        252.19        239.79         9.81 o
  -4  -2   9        239.26        395.57         9.32 o
  -3  -2   9       2872.22       2556.27        44.42 o
  -2  -2   9       8767.17       8988.10       207.39 o
  -1  -2   9       2536.01       3030.26        52.61 o
   0  -2   9        979.44        841.51        24.30 o
   1  -2   9       6945.54       7155.96       128.22 o
   2  -2   9         70.79         85.36         5.48 o
   3  -2   9       4224.69       4121.30        89.10 o
   4  -2   9       1210.93       1131.46        27.59 o
   5  -2   9        169.56        193.25        11.60 o
   6  -2   9       3235.15       3158.59        74.71 o
   7  -2   9          0.16         19.07         9.24 o
   8  -2   9          2.99         30.19         9.64 o
   9  -2   9       1359.10       1346.49        59.87 o
  10  -2   9         19.13         32.37         9.67 o
  11  -2   9        247.89        293.14        15.74 o
 -14  -1   9        600.65        492.33        26.06 o
 -13  -1   9        135.13        138.53        13.90 o
 -12  -1   9       1068.97       1009.31        41.44 o
 -11  -1   9        503.76        589.43        29.31 o
 -10  -1   9        961.15        800.43        54.09 o
  -9  -1   9         15.40         71.69         6.86 o
  -8  -1   9        433.44        353.09        12.25 o
  -7  -1   9        858.54        912.01        23.18 o
  -6  -1   9        105.34        118.71         7.70 o
  -5  -1   9       5657.46       4979.28       108.29 o
  -4  -1   9       4410.92       4106.24        91.16 o
  -3  -1   9         27.51         49.00         6.73 o
  -2  -1   9       6462.90       5913.43       133.79 o
  -1  -1   9       2385.56       2518.12        43.42 o
   0  -1   9        180.53        197.70         7.72 o
   1  -1   9       6536.25       6288.37       137.80 o
   2  -1   9         44.34         69.30         4.38 o
   3  -1   9       2828.60       2535.11        44.81 o
   4  -1   9       7591.39       7465.98       188.61 o
   5  -1   9        100.82        188.41        11.35 o
   6  -1   9        116.01         73.90        13.21 o
   7  -1   9        877.62        868.80        27.68 o
   8  -1   9       1062.16       1150.37        39.14 o
   9  -1   9        280.81        290.52        14.29 o
  10  -1   9        111.18         93.04        10.56 o
  11  -1   9        295.16        257.99        19.24 o
  12  -1   9        397.15        390.66        28.74 o
 -14   0   9        806.49        731.15        32.84 o
 -13   0   9         21.23         22.19        11.21 o
 -11   0   9        697.69        774.54        52.60 o
 -10   0   9        616.99        448.91        29.52 o
  -9   0   9          0.63          2.66         5.62 o
  -8   0   9         66.97        102.42         7.75 o
  -7   0   9       4246.00       4228.29        93.10 o
  -6   0   9         37.96         34.87         7.14 o
  -5   0   9       1120.60       1152.78        28.20 o
  -4   0   9       6536.63       6103.50       133.52 o
  -3   0   9       1857.63       1958.84        59.92 o
  -2   0   9       2761.59       2662.16        90.24 o
  -1   0   9        134.25        156.26         8.74 o
   0   0   9       1063.40       1138.94        29.31 o
   1   0   9      10184.89       9521.55       206.24 o
   2   0   9       1453.58       1444.39        35.03 o
   3   0   9        189.36        244.10         7.27 o
   4   0   9       2666.34       2346.57        41.06 o
   5   0   9       1900.86       1806.14        32.30 o
   6   0   9         29.22         49.47         9.04 o
   7   0   9        542.90        535.02        29.42 o
   8   0   9       1415.40       1341.86        35.63 o
   9   0   9         10.49         19.01         7.69 o
  10   0   9         39.72        110.29        10.86 o
  11   0   9        809.59        826.18        26.58 o
  12   0   9         16.89         -8.15        10.52 o
  13   0   9        134.15         91.50        10.24 o
 -14   1   9          0.04          6.13         9.34 o
 -13   1   9        176.60        125.15        15.02 o
 -12   1   9       1294.18       1469.88       102.78 o
 -11   1   9         76.30         51.38        19.50 o
 -10   1   9        197.45        110.43        22.47 o
  -9   1   9       4406.01       3955.83       125.57 o
  -8   1   9        636.01        747.90        21.15 o
  -7   1   9       1369.46       1231.74        30.62 o
  -6   1   9       5724.37       5700.41       125.84 o
  -5   1   9         46.37         51.13        14.66 o
  -4   1   9       3924.66       4391.12       350.11 o
  -3   1   9       1280.82       1183.67        28.42 o
  -2   1   9       1241.01       1001.23        37.20 o
  -1   1   9       7386.71       6922.60       149.69 o
   0   1   9       2221.32       2577.28        61.65 o
   1   1   9       1127.85        976.27        18.50 o
   2   1   9       5424.13       5699.19        98.95 o
   3   1   9        280.19        122.62         8.77 o
   4   1   9         17.81         85.27         4.72 o
   5   1   9       1973.50       1778.36        31.78 o
   6   1   9       3869.21       3814.58        86.79 o
   7   1   9        172.06        167.04        11.03 o
   8   1   9         30.23         74.51         9.91 o
   9   1   9       2022.17       2061.70        51.33 o
  10   1   9         72.49         80.31         9.62 o
  11   1   9         83.80        142.39        15.39 o
  12   1   9        636.07        761.72        78.14 o
  13   1   9        187.20        162.21        17.21 o
 -13   2   9         18.92         18.21         9.44 o
[truncated: 224,500 more chars]
