# Supplementary material for: Crystal structure of a dinuclear ruthenium(II) complex with a bent CO2 2− bridge
Source: Acta Crystallogr E Crystallogr Commun. 2018 Jul 13;74(Pt 8):1097–100. doi: 10.1107/S2056989018009921 (PMC6072990; doi:10.1107/S2056989018009921)
Supplement: Supplementary file 3 [file e-74-01097-Isup4.mol]

User-defined
  --CCDC--070218    3D                              

129146  0  0  0  0  0  0  0  0999 V2000
    7.4467    3.6763   11.3750 Ru     0
    2.8311    4.9926   12.1340 Ru     0
    4.6894    4.1195   11.7126 O      0
    5.7983    5.6411   12.8736 O      0
    8.6502    4.3602   14.0376 O      0
    3.3517    5.7421   14.9865 O      0
    9.2773    2.9215   10.5282 N      0
    8.2693    5.3531   10.4279 N      0
    6.6963    1.8596   11.9741 N      0
    6.4089    3.0449    9.6316 N      0
    0.7763    5.4174   12.2720 N      0
    2.0582    3.1492   12.6658 N      0
    3.5006    6.7700   11.3173 N      0
    2.5413    4.6542   10.0559 N      0
    5.7750    4.6370   12.1223 C      0
    8.2057    4.1179   13.0233 C      0
    9.7684    1.6888   10.7070 C      0
   11.0056    1.3071   10.2390 C      0
   11.7836    2.2355    9.5764 C      0
   11.2860    3.5166    9.3671 C      0
   10.0265    3.8415    9.8627 C      0
    9.4245    5.1824    9.7522 C      0
   10.0230    6.2338    9.0678 C      0
    9.4175    7.4619    9.0416 C      0
    8.2460    7.6388    9.7217 C      0
    7.6991    6.5657   10.4163 C      0
    6.8587    1.3239   13.1962 C      0
    6.3712    0.0839   13.5421 C      0
    5.6880   -0.6550   12.5917 C      0
    5.5038   -0.1103   11.3391 C      0
    6.0002    1.1523   11.0441 C      0
    5.8168    1.8260    9.7522 C      0
    5.0590    1.2790    8.7292 C      0
    4.8743    2.0146    7.5652 C      0
    5.4617    3.2484    7.4533 C      0
    6.2330    3.7382    8.5025 C      0
    3.1734    5.4430   13.8807 C      0
    0.2028    6.6032   12.0526 C      0
   -1.1566    6.8053   12.1718 C      0
   -1.9569    5.7427   12.5307 C      0
   -1.3838    4.4971   12.7341 C      0
   -0.0104    4.3586   12.5946 C      0
    0.7037    3.0823   12.7923 C      0
    0.0856    1.8719   13.0669 C      0
    0.8422    0.7287   13.2268 C      0
    2.2149    0.8125   13.1018 C      0
    2.7851    2.0279   12.8111 C      0
    4.0133    7.8053   12.0090 C      0
    4.6081    8.8932   11.3899 C      0
    4.6883    8.9233   10.0138 C      0
    4.1528    7.8787    9.2843 C      0
    3.5457    6.8238    9.9600 C      0
    2.9337    5.6862    9.2611 C      0
    2.7305    5.6431    7.8922 C      0
    2.1480    4.5345    7.3269 C      0
    1.7910    3.4745    8.1319 C      0
    2.0064    3.5693    9.4834 C      0
    9.2424    1.0525   11.1763 H      0
   11.3182    0.4197   10.3684 H      0
   12.6505    2.0007    9.2669 H      0
   11.7988    4.1608    8.8934 H      0
   10.8503    6.1009    8.6188 H      0
    9.8068    8.1798    8.5577 H      0
    7.8091    8.4823    9.7188 H      0
    6.8920    6.6961   10.9017 H      0
    7.3321    1.8240   13.8516 H      0
    6.5024   -0.2581   14.4184 H      0
    5.3530   -1.5198   12.7981 H      0
    5.0329   -0.6011   10.6750 H      0
    4.6716    0.4157    8.8222 H      0
    4.3486    1.6662    6.8546 H      0
    5.3437    3.7647    6.6657 H      0
    6.6452    4.5899    8.4139 H      0
    0.7525    7.3368   11.8041 H      0
   -1.5344    7.6617   12.0090 H      0
   -2.8938    5.8619   12.6382 H      0
   -1.9231    3.7502   12.9652 H      0
   -0.8600    1.8292   13.1468 H      0
    0.4255   -0.1027   13.4186 H      0
    2.7567    0.0406   13.2151 H      0
    3.7284    2.0780   12.7094 H      0
    3.9671    7.7897   12.9565 H      0
    4.9560    9.6099   11.9073 H      0
    5.1064    9.6528    9.5720 H      0
    4.1993    7.8800    8.3354 H      0
    2.9937    6.3766    7.3472 H      0
    1.9941    4.4993    6.3896 H      0
    1.4018    2.6922    7.7570 H      0
    1.7661    2.8350   10.0356 H      0
    6.0006    6.6513    5.2144 P      0
    5.3530    5.2319    4.8972 F      0
    6.6611    8.0488    5.4712 F      0
    4.6890    7.3590    4.7940 F      0
    7.3134    5.8781    5.6092 F      0
    5.5586    6.5312    6.7383 F      0
    6.4800    6.7033    3.7012 F      0
   -4.0093    6.7143    0.0581 O      0
   -3.2330    7.1275    1.1683 C      0
   -2.0025    6.7131    1.5781 C      0
   -1.5020    6.3734    0.8094 H      0
   -2.1040    6.0006    2.2451 H      0
   -1.5218    7.4680    1.9763 H      0
   -3.1583    8.1093    1.0710 H      0
   -3.8289    6.9810    1.9502 H      0
   -3.4727    5.9992   -0.0581 O      0
   -4.2489    5.5860   -1.1683 C      0
   -5.4795    6.0004   -1.5781 C      0
   -5.9799    6.3401   -0.8094 H      0
   -5.3779    6.7129   -2.2451 H      0
   -5.9602    5.2455   -1.9763 H      0
   -4.3237    4.6042   -1.0710 H      0
   -3.6531    5.7325   -1.9502 H      0
    4.7289    7.0585    0.0828 N      0
    4.0203    5.3201    1.8601 C      0
    4.4255    6.3035    0.8617 C      0
    3.0981    5.0393    1.6842 H      0
    4.0758    5.7197    2.7538 H      0
    4.6143    4.5430    1.8121 H      0
    7.4001   11.9239    9.1384 P      0
    6.7779   10.7551    8.2496 F      0
    8.0179   13.1080   10.0065 F      0
    6.0775   11.9403   10.0298 F      0
    8.6542   11.9575    8.1654 F      0
    6.6882   13.0024    8.1595 F      0
    8.0781   10.8854   10.0676 F      0
    6.1976   12.8095    9.0532 F      0
    6.7889   11.2389   10.4774 F      0
    8.0115   12.6365    8.0360 F      0
    8.8381   11.0668    9.2567 F      0
  1  7  1
  1  8  1
  1  9  1
  1 10  1
  1 15  1
  1 16  1
  2  3  1
  2 11  1
  2 12  1
  2 13  1
  2 14  1
  2 37  1
  3 15  1
  4 15  1
  5 16  1
  6 37  1
  7 17  1
  7 21  1
  8 22  1
  8 26  1
  9 27  1
  9 31  1
 10 32  1
 10 36  1
 11 38  1
 11 42  1
 12 43  1
 12 47  1
 13 48  1
 13 52  1
 14 53  1
 14 57  1
 17 18  1
 17 58  1
 18 19  1
 18 59  1
 19 20  1
 19 60  1
 20 21  1
 20 61  1
 21 22  1
 22 23  1
 23 24  1
 23 62  1
 24 25  1
 24 63  1
 25 26  1
 25 64  1
 26 65  1
 27 28  1
 27 66  1
 28 29  1
 28 67  1
 29 30  1
 29 68  1
 30 31  1
 30 69  1
 31 32  1
 32 33  1
 33 34  1
 33 70  1
 34 35  1
 34 71  1
 35 36  1
 35 72  1
 36 73  1
 38 39  1
 38 74  1
 39 40  1
 39 75  1
 40 41  1
 40 76  1
 41 42  1
 41 77  1
 42 43  1
 43 44  1
 44 45  1
 44 78  1
 45 46  1
 45 79  1
 46 47  1
 46 80  1
 47 81  1
 48 49  1
 48 82  1
 49 50  1
 49 83  1
 50 51  1
 50 84  1
 51 52  1
 51 85  1
 52 53  1
 53 54  1
 54 55  1
 54 86  1
 55 56  1
 55 87  1
 56 57  1
 56 88  1
 57 89  1
 90 91  1
 90 92  1
 90 93  1
 90 94  1
 90 95  1
 90 96  1
 97 98  1
 97105  1
 97106  1
 98 99  1
 98103  1
 98104  1
 98105  1
 99100  1
 99101  1
 99102  1
105106  1
106107  1
106111  1
106112  1
107108  1
107109  1
107110  1
113115  1
114115  1
114116  1
114117  1
114118  1
119120  1
119121  1
119122  1
119123  1
119124  1
119125  1
119126  1
119127  1
119128  1
119129  1
122126  1
122127  1
123128  1
123129  1
124126  1
124128  1
125127  1
125129  1
M  END
$$$$
